# Supplementary material for: Associations of genetically predicted vitamin D status and deficiency with the risk of carotid artery plaque: a Mendelian randomization study
Source: Sci Rep. 2024 Jun 26;14:14743. doi: 10.1038/s41598-024-64731-z (PMC11208549; doi:10.1038/s41598-024-64731-z)
Supplement: Supplementary file 2 — Supplementary Tables. [file 41598_2024_64731_MOESM2_ESM.xlsx]

## Sheet: ST1
Supplementary Table 1. MR results for the effect of vitamin D status and deficiency on carotid artery plaque.
exposure	id.exposure	outcome	id.outcome	Method	nsnp	b	se	pval	or	or_lci95	or_uci95	Q	Q_df	Q_pval	intercept	intercept_se	intercept_pval	I2GX
Serum 25-Hydroxyvitamin D levels	ebi-a-GCST90000618	Carotid artery plaque	qyORar	Inverse variance weighted	112	-0.0101557	0.0897272	0.909884	0.989896	0.830256	1.18023	158.212	111	0.00219112				0.298411
Serum 25-Hydroxyvitamin D levels	ebi-a-GCST90000618	Carotid artery plaque	qyORar	MR Egger	112	-0.0342884	0.146669	0.815589	0.966293	0.724873	1.28812	158.15	110	0.00181099	0.000790623	0.00379111	0.835188	0.304457
Serum 25-Hydroxyvitamin D levels	ebi-a-GCST90000618	Carotid artery plaque	qyORar	Weighted median	112	0.0047667	0.120492	0.968444	1.00478	0.793424	1.27243
Serum 25-Hydroxyvitamin D levels	ebi-a-GCST90000618	Carotid artery plaque	qyORar	Weighted mode	112	-0.0354651	0.128039	0.782305	0.965156	0.750946	1.24047
25 hydroxyvitamin D level	ieu-b-4812	Carotid artery plaque	hCUbuj	Inverse variance weighted	94	-0.187061	0.10323	0.0699728	0.829393	0.677469	1.01539	161.884	93	1.27641e-05				0.425516
25 hydroxyvitamin D level	ieu-b-4812	Carotid artery plaque	hCUbuj	MR Egger	94	-0.158244	0.161916	0.330971	0.853641	0.621513	1.17247	161.79	92	9.68063e-06	-0.00100298	0.00432634	0.817185	0.431361
25 hydroxyvitamin D level	ieu-b-4812	Carotid artery plaque	hCUbuj	Weighted median	94	-0.216763	0.128243	0.0909797	0.805121	0.626179	1.0352
25 hydroxyvitamin D level	ieu-b-4812	Carotid artery plaque	hCUbuj	Weighted mode	94	-0.159041	0.115596	0.172177	0.852962	0.680037	1.06986
Vitamin D deficinecy	finn-b-E4_VIT_D_DEF	Carotid artery plaque	QPdAa8	Inverse variance weighted	8	-0.000537942	0.017141	0.974964	0.999462	0.966442	1.03361	15.9907	7	0.0252019				0.562244
Vitamin D deficinecy	finn-b-E4_VIT_D_DEF	Carotid artery plaque	QPdAa8	MR Egger	8	-0.035747	0.0257934	0.215091	0.964884	0.917317	1.01492	10.8269	6	0.0938748	0.0524636	0.0310137	0.141668	0.445826
Vitamin D deficinecy	finn-b-E4_VIT_D_DEF	Carotid artery plaque	QPdAa8	Weighted median	8	-0.00433535	0.0168038	0.796408	0.995674	0.963415	1.02901
Vitamin D deficinecy	finn-b-E4_VIT_D_DEF	Carotid artery plaque	QPdAa8	Weighted mode	8	-0.00275989	0.020405	0.896217	0.997244	0.958147	1.03794
Vitamin D levels	ebi-a-GCST005367	Carotid artery plaque	WfyJBQ	Inverse variance weighted	6	-0.333817	0.342444	0.329657	0.716185	0.366042	1.40126	6.41627	5	0.267794				0.220731
Vitamin D levels	ebi-a-GCST005367	Carotid artery plaque	WfyJBQ	MR Egger	6	-1.24603	1.15923	0.342946	0.287645	0.0296551	2.79007	5.48065	4	0.241435	0.0237338	0.0287213	0.455047	0.27016
Vitamin D levels	ebi-a-GCST005367	Carotid artery plaque	WfyJBQ	Weighted median	6	-0.591368	0.386395	0.125899	0.55357	0.259577	1.18053
Vitamin D levels	ebi-a-GCST005367	Carotid artery plaque	WfyJBQ	Weighted mode	6	-0.703736	0.434826	0.166494	0.494734	0.210979	1.16012
Vitamin D levels	ebi-a-GCST005367	Carotid artery plaque	WfyJBQ	Inverse variance weighted	6	-0.333817	0.342444	0.329657	0.716185	0.366042	1.40126	6.41627	5	0.267794				0.220731
Vitamin D levels	ebi-a-GCST005367	Carotid artery plaque	WfyJBQ	MR Egger	6	-1.24603	1.15923	0.342946	0.287645	0.0296551	2.79007	5.48065	4	0.241435	0.0237338	0.0287213	0.455047	0.27016
Vitamin D levels	ebi-a-GCST005367	Carotid artery plaque	WfyJBQ	Weighted median	6	-0.591368	0.386395	0.125899	0.55357	0.259577	1.18053
Vitamin D levels	ebi-a-GCST005367	Carotid artery plaque	WfyJBQ	Weighted mode	6	-0.703736	0.434826	0.166494	0.494734	0.210979	1.16012
25 hydroxyvitamin D level	ieu-b-4812 (Bio)	Carotid artery plaque	oEYEGd	Inverse variance weighted	6	-0.00863355	0.0765639	0.910219	0.991404	0.853253	1.15192	4.41225	5	0.49171				0
25 hydroxyvitamin D level	ieu-b-4812 (Bio)	Carotid artery plaque	oEYEGd	MR Egger	6	-0.125343	0.115994	0.340676	0.882194	0.702794	1.10739	2.61824	4	0.623595	0.0177117	0.0132235	0.251479	0
25 hydroxyvitamin D level	ieu-b-4812 (Bio)	Carotid artery plaque	oEYEGd	Weighted median	6	-0.0080907	0.0819214	0.921327	0.991942	0.844799	1.16471
25 hydroxyvitamin D level	ieu-b-4812 (Bio)	Carotid artery plaque	oEYEGd	Weighted mode	6	-0.0191853	0.0822934	0.824902	0.980998	0.834869	1.1527

## Sheet: ST2
Supplementary Table 2. MR estimates for the effect of vitamin D status and deficiency on carotid artery plaque generated from original analyses, Steiger filtering, and Radial MR.
exposure	outcome	method	nsnp	b	se	pval	analysis
Serum 25-Hydroxyvitamin D levels || id:ebi-a-GCST90000618	Carotid artery plaque	Inverse variance weighted	112	-0.0101557	0.0897272	0.909884	Original
Serum 25-Hydroxyvitamin D levels || id:ebi-a-GCST90000618	Carotid artery plaque	Weighted median	112	0.0047667	0.121245	0.968639	Original
Serum 25-Hydroxyvitamin D levels || id:ebi-a-GCST90000618	Carotid artery plaque	Weighted mode	112	-0.0354651	0.119824	0.7678	Original
Serum 25-Hydroxyvitamin D levels || id:ebi-a-GCST90000618	Carotid artery plaque	MR Egger	112	-0.0342884	0.146669	0.815589	Original
Serum 25-Hydroxyvitamin D levels || id:ebi-a-GCST90000618	Carotid artery plaque	Inverse variance weighted	105	0.0270252	0.0761646	0.72272	Steiger filtering
Serum 25-Hydroxyvitamin D levels || id:ebi-a-GCST90000618	Carotid artery plaque	Weighted median	105	0.00651683	0.122414	0.957544	Steiger filtering
Serum 25-Hydroxyvitamin D levels || id:ebi-a-GCST90000618	Carotid artery plaque	Weighted mode	105	-0.0237434	0.112164	0.832768	Steiger filtering
Serum 25-Hydroxyvitamin D levels || id:ebi-a-GCST90000618	Carotid artery plaque	MR Egger	105	0.0175904	0.123046	0.886602	Steiger filtering
Serum 25-Hydroxyvitamin D levels || id:ebi-a-GCST90000618	Carotid artery plaque	Inverse variance weighted	104	-0.0060077	0.0774581	0.938178	Without outliers
Serum 25-Hydroxyvitamin D levels || id:ebi-a-GCST90000618	Carotid artery plaque	Weighted median	104	-0.00110306	0.126908	0.993065	Without outliers
Serum 25-Hydroxyvitamin D levels || id:ebi-a-GCST90000618	Carotid artery plaque	Weighted mode	104	-0.0330372	0.123443	0.789518	Without outliers
Serum 25-Hydroxyvitamin D levels || id:ebi-a-GCST90000618	Carotid artery plaque	MR Egger	104	-0.0187866	0.124107	0.87998	Without outliers
25 hydroxyvitamin D level || id:ieu-b-4812	Carotid artery plaque	Inverse variance weighted	94	-0.187061	0.10323	0.0699728	Original
25 hydroxyvitamin D level || id:ieu-b-4812	Carotid artery plaque	Weighted median	94	-0.216763	0.124583	0.081876	Original
25 hydroxyvitamin D level || id:ieu-b-4812	Carotid artery plaque	Weighted mode	94	-0.159041	0.113939	0.166086	Original
25 hydroxyvitamin D level || id:ieu-b-4812	Carotid artery plaque	MR Egger	94	-0.158244	0.161916	0.330971	Original
25 hydroxyvitamin D level || id:ieu-b-4812	Carotid artery plaque	Inverse variance weighted	85	-0.12177	0.0797269	0.126677	Without outliers
25 hydroxyvitamin D level || id:ieu-b-4812	Carotid artery plaque	Weighted median	85	-0.120976	0.119448	0.311161	Without outliers
25 hydroxyvitamin D level || id:ieu-b-4812	Carotid artery plaque	Weighted mode	85	-0.171257	0.109151	0.120408	Without outliers
25 hydroxyvitamin D level || id:ieu-b-4812	Carotid artery plaque	MR Egger	85	-0.188466	0.123184	0.129831	Without outliers
25 hydroxyvitamin D level || id:ieu-b-4812	Carotid artery plaque	Inverse variance weighted	85	-0.12177	0.0797269	0.126677	Steiger filtering
25 hydroxyvitamin D level || id:ieu-b-4812	Carotid artery plaque	Weighted median	85	-0.120976	0.123271	0.326403	Steiger filtering
25 hydroxyvitamin D level || id:ieu-b-4812	Carotid artery plaque	Weighted mode	85	-0.171257	0.117033	0.147111	Steiger filtering
25 hydroxyvitamin D level || id:ieu-b-4812	Carotid artery plaque	MR Egger	85	-0.188466	0.123184	0.129831	Steiger filtering
id:finn-b-E4_VIT_D_DEF	Carotid artery plaque	Inverse variance weighted	8	-0.000537942	0.017141	0.974964	Original
id:finn-b-E4_VIT_D_DEF	Carotid artery plaque	Weighted median	8	-0.00433535	0.0162131	0.789162	Original
id:finn-b-E4_VIT_D_DEF	Carotid artery plaque	Weighted mode	8	-0.00275989	0.0208035	0.898191	Original
id:finn-b-E4_VIT_D_DEF	Carotid artery plaque	MR Egger	8	-0.035747	0.0257934	0.215091	Original
id:finn-b-E4_VIT_D_DEF	Carotid artery plaque	Inverse variance weighted	7	0.00867856	0.0160006	0.58755	Without outliers
id:finn-b-E4_VIT_D_DEF	Carotid artery plaque	Weighted median	7	-0.00122274	0.0173645	0.943863	Without outliers
id:finn-b-E4_VIT_D_DEF	Carotid artery plaque	Weighted mode	7	-0.000828752	0.0186674	0.96603	Without outliers
xml:space="preserve"> || id:finn-b-E4_VIT_D_DEF	Carotid artery plaque	MR Egger	7	-0.0221769	0.0245014	0.406897	Without outliers
Vitamin D levels || id:ebi-a-GCST005367	Carotid artery plaque	Inverse variance weighted	6	-0.333817	0.342444	0.329657	Original
Vitamin D levels || id:ebi-a-GCST005367	Carotid artery plaque	Weighted median	6	-0.591368	0.400156	0.13945	Original
Vitamin D levels || id:ebi-a-GCST005367	Carotid artery plaque	Weighted mode	6	-0.703736	0.424477	0.158239	Original
Vitamin D levels || id:ebi-a-GCST005367	Carotid artery plaque	MR Egger	6	-1.24603	1.15923	0.342946	Original
25 hydroxyvitamin D level || id:ieu-b-4812	Carotid artery plaque	Inverse variance weighted	6	-0.00863355	0.0765639	0.910219	Original
25 hydroxyvitamin D level || id:ieu-b-4812	Carotid artery plaque	Weighted median	6	-0.0080907	0.0826609	0.922029	Original
25 hydroxyvitamin D level || id:ieu-b-4812	Carotid artery plaque	Weighted mode	6	-0.0191853	0.0860564	0.832405	Original
25 hydroxyvitamin D level || id:ieu-b-4812	Carotid artery plaque	MR Egger	6	-0.125343	0.115994	0.340676	Original
Vitamin D levels || id:ebi-a-GCST005367	Carotid artery plaque	Inverse variance weighted	6	-0.333817	0.342444	0.329657	Without outliers
Vitamin D levels || id:ebi-a-GCST005367	Carotid artery plaque	Weighted median	6	-0.591368	0.372396	0.112284	Without outliers
Vitamin D levels || id:ebi-a-GCST005367	Carotid artery plaque	Weighted mode	6	-0.703736	0.419804	0.154518	Without outliers
Vitamin D levels || id:ebi-a-GCST005367	Carotid artery plaque	MR Egger	6	-1.24603	1.15923	0.342946	Without outliers
25 hydroxyvitamin D level || id:ieu-b-4812	Carotid artery plaque	Inverse variance weighted	6	-0.00863355	0.0765639	0.910219	Without outliers
25 hydroxyvitamin D level || id:ieu-b-4812	Carotid artery plaque	Weighted median	6	-0.0080907	0.0805882	0.92003	Without outliers
25 hydroxyvitamin D level || id:ieu-b-4812	Carotid artery plaque	Weighted mode	6	-0.0191853	0.0876526	0.835398	Without outliers
25 hydroxyvitamin D level || id:ieu-b-4812	Carotid artery plaque	MR Egger	6	-0.125343	0.115994	0.340676	Without outliers
Vitamin D levels || id:ebi-a-GCST005367	Carotid artery plaque	Inverse variance weighted	6	-0.333817	0.342444	0.329657	Steiger filtering
Vitamin D levels || id:ebi-a-GCST005367	Carotid artery plaque	Weighted median	6	-0.591368	0.391311	0.130725	Steiger filtering
Vitamin D levels || id:ebi-a-GCST005367	Carotid artery plaque	Weighted mode	6	-0.703736	0.394465	0.134495	Steiger filtering
Vitamin D levels || id:ebi-a-GCST005367	Carotid artery plaque	MR Egger	6	-1.24603	1.15923	0.342946	Steiger filtering
25 hydroxyvitamin D level || id:ieu-b-4812	Carotid artery plaque	Inverse variance weighted	6	-0.00863355	0.0765639	0.910219	Steiger filtering
25 hydroxyvitamin D level || id:ieu-b-4812	Carotid artery plaque	Weighted median	6	-0.0080907	0.0847211	0.923919	Steiger filtering
25 hydroxyvitamin D level || id:ieu-b-4812	Carotid artery plaque	Weighted mode	6	-0.0191853	0.0801505	0.820324	Steiger filtering
25 hydroxyvitamin D level || id:ieu-b-4812	Carotid artery plaque	MR Egger	6	-0.125343	0.115994	0.340676	Steiger filtering
id:finn-b-E4_VIT_D_DEF	Carotid artery plaque	Inverse variance weighted	4	0.000580921	0.0144705	0.967977	Steiger filtering
id:finn-b-E4_VIT_D_DEF	Carotid artery plaque	Weighted median	4	-0.00573662	0.0169086	0.734404	Steiger filtering
id:finn-b-E4_VIT_D_DEF	Carotid artery plaque	Weighted mode	4	-0.0112533	0.0176574	0.569228	Steiger filtering
id:finn-b-E4_VIT_D_DEF	Carotid artery plaque	MR Egger	4	-0.023282	0.0330709	0.554359	Steiger filtering

## Sheet: ST3_data_ieu_b_4812
Supplementary Table 3. Harmonized dataset used between exposure (ieu_b_4812) and carotid artery plaque in MR analyses.
Twosample_ID	SNP	effect_allele.exposure	other_allele.exposure	effect_allele.outcome	other_allele.outcome	beta.exposure	beta.outcome	eaf.exposure	eaf.outcome	remove	palindromic	ambiguous	id.outcome	chr.outcome	pos.outcome	se.outcome	pval.outcome	samplesize.outcome	outcome	mr_keep.outcome	pval_origin.outcome	data_source.outcome	chr.exposure	pos.exposure	se.exposure	pval.exposure	samplesize.exposure	id.exposure	exposure	mr_keep.exposure	pval_origin.exposure	data_source.exposure	Fstat	action	mr_keep
ieu_b_4812	rs10085881	C	T	C	T	-0.014073	0.0113	0.284529	0.2772	FALSE	FALSE	FALSE	kkkUNp	7	21577960	0.0179	0.5279	48435	Carotid artery plaque	TRUE	reported	textfile	7	21577960	0.002165	8.02047e-11		ieu-b-4812	25 hydroxyvitamin D level || id:ieu-b-4812	TRUE	reported	igd	42.253	2	TRUE
ieu_b_4812	rs1011468	A	G	A	G	-0.013795	-0.0139	0.475748	0.4616	FALSE	FALSE	FALSE	kkkUNp	7	104613791	0.0162	0.3913	48435	Carotid artery plaque	TRUE	reported	textfile	7	104613791	0.001946	1.35176e-12		ieu-b-4812	25 hydroxyvitamin D level || id:ieu-b-4812	TRUE	reported	igd	50.2525	2	TRUE
ieu_b_4812	rs1047891	A	C	A	C	-0.014168	-0.0409	0.316449	0.3166	FALSE	FALSE	FALSE	kkkUNp	2	211540507	0.0179	0.02219	48435	Carotid artery plaque	TRUE	reported	textfile	2	211540507	0.002088	1.15744e-11		ieu-b-4812	25 hydroxyvitamin D level || id:ieu-b-4812	TRUE	reported	igd	46.0422	2	TRUE
ieu_b_4812	rs1048328	A	G	A	G	0.028256	-0.022	0.079719	0.0783	FALSE	FALSE	FALSE	kkkUNp	19	51527364	0.0393	0.5752	40733	Carotid artery plaque	TRUE	reported	textfile	19	51527364	0.003599	4.12477e-15		ieu-b-4812	25 hydroxyvitamin D level || id:ieu-b-4812	TRUE	reported	igd	61.6393	2	TRUE
ieu_b_4812	rs10771090	G	A	G	A	-0.010681	-0.0193	0.475398	0.4894	FALSE	FALSE	FALSE	kkkUNp	12	24588749	0.0171	0.2597	41473	Carotid artery plaque	TRUE	reported	textfile	12	24588749	0.00195	4.31529e-08		ieu-b-4812	25 hydroxyvitamin D level || id:ieu-b-4812	TRUE	reported	igd	30.0023	2	TRUE
ieu_b_4812	rs10818769	G	C	G	C	-0.016972	-0.0107	0.856966	0.8695	FALSE	TRUE	FALSE	kkkUNp	9	125719923	0.0235	0.6503	48435	Carotid artery plaque	TRUE	reported	textfile	9	125719923	0.00287	3.34734e-09		ieu-b-4812	25 hydroxyvitamin D level || id:ieu-b-4812	TRUE	reported	igd	34.9705	2	TRUE
ieu_b_4812	rs10859995	C	T	C	T	-0.039396	-0.0251	0.581322	0.566	FALSE	FALSE	FALSE	kkkUNp	12	96375682	0.018	0.1638	39000	Carotid artery plaque	TRUE	reported	textfile	12	96375682	0.001971	7.0291e-89		ieu-b-4812	25 hydroxyvitamin D level || id:ieu-b-4812	TRUE	reported	igd	399.513	2	TRUE
ieu_b_4812	rs10887718	T	C	T	C	-0.012476	-0.0183	0.527362	0.5194	FALSE	FALSE	FALSE	kkkUNp	10	82042624	0.0162	0.2595	45942	Carotid artery plaque	TRUE	reported	textfile	10	82042624	0.001946	1.44474e-10		ieu-b-4812	25 hydroxyvitamin D level || id:ieu-b-4812	TRUE	reported	igd	41.1022	2	TRUE
ieu_b_4812	rs10908469	C	A	C	A	0.016044	0.02	0.269894	0.2576	FALSE	FALSE	FALSE	kkkUNp	1	155468732	0.0185	0.2795	48433	Carotid artery plaque	TRUE	reported	textfile	1	155468732	0.002187	2.19938e-13		ieu-b-4812	25 hydroxyvitamin D level || id:ieu-b-4812	TRUE	reported	igd	53.818	2	TRUE
ieu_b_4812	rs11127048	A	G	A	G	0.018107	-0.0111	0.616569	0.5544	FALSE	FALSE	FALSE	kkkUNp	2	27752463	0.0173	0.5226	48435	Carotid artery plaque	TRUE	reported	textfile	2	27752463	0.002038	6.41062e-19		ieu-b-4812	25 hydroxyvitamin D level || id:ieu-b-4812	TRUE	reported	igd	78.9377	2	TRUE
ieu_b_4812	rs112285002	T	C	T	C	0.060321	-0.0385	0.159529	0.1102	FALSE	FALSE	FALSE	kkkUNp	19	48374320	0.0292	0.1871	48434	Carotid artery plaque	TRUE	reported	textfile	19	48374320	0.002701	1.77419e-110		ieu-b-4812	25 hydroxyvitamin D level || id:ieu-b-4812	TRUE	reported	igd	498.756	2	TRUE
ieu_b_4812	rs11500197	A	G	A	G	-0.012229	-0.011	0.26183	0.2407	FALSE	FALSE	FALSE	kkkUNp	11	27707409	0.0188	0.5575	48435	Carotid artery plaque	TRUE	reported	textfile	11	27707409	0.002227	3.99117e-08		ieu-b-4812	25 hydroxyvitamin D level || id:ieu-b-4812	TRUE	reported	igd	30.1538	2	TRUE
ieu_b_4812	rs11542462	A	G	A	G	-0.0218	0.0334	0.133941	0.1265	FALSE	FALSE	FALSE	kkkUNp	16	82033810	0.0309	0.2798	37330	Carotid artery plaque	TRUE	reported	textfile	16	82033810	0.002875	3.38688e-14		ieu-b-4812	25 hydroxyvitamin D level || id:ieu-b-4812	TRUE	reported	igd	57.496	2	TRUE
ieu_b_4812	rs116472025	A	G	A	G	0.037298	-0.0927	0.02789	0.0326	FALSE	FALSE	FALSE	kkkUNp	4	99839056	0.0563	0.09997	43157	Carotid artery plaque	TRUE	reported	textfile	4	99839056	0.006045	6.82653e-10		ieu-b-4812	25 hydroxyvitamin D level || id:ieu-b-4812	TRUE	reported	igd	38.0696	2	TRUE
ieu_b_4812	rs12123821	T	C	T	C	0.074472	0.0228	0.04793	0.0555	FALSE	FALSE	FALSE	kkkUNp	1	152179152	0.0471	0.6293	39801	Carotid artery plaque	TRUE	reported	textfile	1	152179152	0.004583	2.2475e-59		ieu-b-4812	25 hydroxyvitamin D level || id:ieu-b-4812	TRUE	reported	igd	264.05	2	TRUE
ieu_b_4812	rs12196316	C	T	C	T	-0.01242	-0.0131	0.301136	0.2922	FALSE	FALSE	FALSE	kkkUNp	6	22757900	0.0177	0.4573	48435	Carotid artery plaque	TRUE	reported	textfile	6	22757900	0.00213	5.51011e-09		ieu-b-4812	25 hydroxyvitamin D level || id:ieu-b-4812	TRUE	reported	igd	34.0004	2	TRUE
ieu_b_4812	rs1229984	C	T	C	T	-0.046854	0.0639	0.973099	0.9448	FALSE	FALSE	FALSE	kkkUNp	4	100239319	0.0437	0.143	45992	Carotid artery plaque	TRUE	reported	textfile	4	100239319	0.006481	4.84953e-13		ieu-b-4812	25 hydroxyvitamin D level || id:ieu-b-4812	TRUE	reported	igd	52.2648	2	TRUE
ieu_b_4812	rs12317268	G	A	G	A	-0.018528	0.0366	0.151589	0.167	FALSE	FALSE	FALSE	kkkUNp	12	21352541	0.0217	0.09192	47089	Carotid artery plaque	TRUE	reported	textfile	12	21352541	0.002717	9.14956e-12		ieu-b-4812	25 hydroxyvitamin D level || id:ieu-b-4812	TRUE	reported	igd	46.5027	2	TRUE
ieu_b_4812	rs12803256	G	A	G	A	0.100325	-0.0272	0.770616	0.7159	FALSE	FALSE	FALSE	kkkUNp	11	71132868	0.018	0.1297	48435	Carotid artery plaque	TRUE	reported	textfile	11	71132868	0.002325	1e-200		ieu-b-4812	25 hydroxyvitamin D level || id:ieu-b-4812	TRUE	reported	igd	1861.97	2	TRUE
ieu_b_4812	rs13284054	C	T	C	T	0.01727	0.0418	0.124389	0.1126	FALSE	FALSE	FALSE	kkkUNp	9	107669073	0.0261	0.1094	47863	Carotid artery plaque	TRUE	reported	textfile	9	107669073	0.002998	8.3861e-09		ieu-b-4812	25 hydroxyvitamin D level || id:ieu-b-4812	TRUE	reported	igd	33.1834	2	TRUE
ieu_b_4812	rs138072379	T	C	T	C	0.042599	0.0547	0.020813	0.0236	FALSE	FALSE	FALSE	kkkUNp	11	14332994	0.0642	0.3943	43500	Carotid artery plaque	TRUE	reported	textfile	11	14332994	0.006897	6.55571e-10		ieu-b-4812	25 hydroxyvitamin D level || id:ieu-b-4812	TRUE	reported	igd	38.1486	2	TRUE
ieu_b_4812	rs146128209	G	A	G	A	-0.047027	-0.0156	0.071443	0.068	FALSE	FALSE	FALSE	kkkUNp	11	14683683	0.0331	0.6378	45943	Carotid artery plaque	TRUE	reported	textfile	11	14683683	0.00377	1.0349e-35		ieu-b-4812	25 hydroxyvitamin D level || id:ieu-b-4812	TRUE	reported	igd	155.601	2	TRUE
ieu_b_4812	rs174418	C	T	C	T	0.021901	0.0077	0.595318	0.5985	FALSE	FALSE	FALSE	kkkUNp	15	58687603	0.0165	0.6395	48434	Carotid artery plaque	TRUE	reported	textfile	15	58687603	0.001987	2.98882e-28		ieu-b-4812	25 hydroxyvitamin D level || id:ieu-b-4812	TRUE	reported	igd	121.488	2	TRUE
ieu_b_4812	rs17651741	A	G	A	G	-0.013446	0.0099	0.193832	0.187	FALSE	FALSE	FALSE	kkkUNp	15	38869666	0.0229	0.6644	38999	Carotid artery plaque	TRUE	reported	textfile	15	38869666	0.002465	4.90377e-08		ieu-b-4812	25 hydroxyvitamin D level || id:ieu-b-4812	TRUE	reported	igd	29.7545	2	TRUE
ieu_b_4812	rs1792214	G	T	G	T	0.016276	0.0057	0.332173	0.3229	FALSE	FALSE	FALSE	kkkUNp	11	71069311	0.0169	0.7356	48434	Carotid artery plaque	TRUE	reported	textfile	11	71069311	0.002051	2.09411e-15		ieu-b-4812	25 hydroxyvitamin D level || id:ieu-b-4812	TRUE	reported	igd	62.9744	2	TRUE
ieu_b_4812	rs1800440	C	T	C	T	-0.014006	-0.0187	0.186202	0.183	FALSE	FALSE	FALSE	kkkUNp	2	38298139	0.0236	0.4283	39000	Carotid artery plaque	TRUE	reported	textfile	2	38298139	0.002498	2.06001e-08		ieu-b-4812	25 hydroxyvitamin D level || id:ieu-b-4812	TRUE	reported	igd	31.4372	2	TRUE
ieu_b_4812	rs1800588	T	C	T	C	-0.029769	0.0409	0.21461	0.2159	FALSE	FALSE	FALSE	kkkUNp	15	58723675	0.0207	0.04798	44738	Carotid artery plaque	TRUE	reported	textfile	15	58723675	0.002366	2.65216e-36		ieu-b-4812	25 hydroxyvitamin D level || id:ieu-b-4812	TRUE	reported	igd	158.307	2	TRUE
ieu_b_4812	rs182244780	A	G	A	G	-0.335327	-0.0816	0.013479	0.0175	FALSE	FALSE	FALSE	kkkUNp	11	14385531	0.1385	0.5556	11685	Carotid artery plaque	TRUE	reported	textfile	11	14385531	0.008516	1e-200		ieu-b-4812	25 hydroxyvitamin D level || id:ieu-b-4812	TRUE	reported	igd	1550.48	2	TRUE
ieu_b_4812	rs1972994	T	A	T	A	-0.017509	0.0043	0.64702	0.6565	FALSE	TRUE	FALSE	kkkUNp	3	85631142	0.017	0.7991	48434	Carotid artery plaque	TRUE	reported	textfile	3	85631142	0.002036	7.99282e-18		ieu-b-4812	25 hydroxyvitamin D level || id:ieu-b-4812	TRUE	reported	igd	73.9549	2	TRUE
ieu_b_4812	rs2012736	A	C	A	C	-0.045584	-0.0167	0.08152	0.067	FALSE	FALSE	FALSE	kkkUNp	2	234622379	0.035	0.6328	48434	Carotid artery plaque	TRUE	reported	textfile	2	234622379	0.003595	7.64892e-37		ieu-b-4812	25 hydroxyvitamin D level || id:ieu-b-4812	TRUE	reported	igd	160.778	2	TRUE
ieu_b_4812	rs2037511	A	G	A	G	0.016025	0.006	0.165391	0.17	FALSE	FALSE	FALSE	kkkUNp	18	61366207	0.0224	0.7892	43964	Carotid artery plaque	TRUE	reported	textfile	18	61366207	0.002618	9.29394e-10		ieu-b-4812	25 hydroxyvitamin D level || id:ieu-b-4812	TRUE	reported	igd	37.4677	2	TRUE
ieu_b_4812	rs2074735	C	G	C	G	0.027256	-0.0023	0.064197	0.0766	FALSE	TRUE	FALSE	kkkUNp	22	31535872	0.0309	0.9396	47862	Carotid artery plaque	TRUE	reported	textfile	22	31535872	0.003969	6.54636e-12		ieu-b-4812	25 hydroxyvitamin D level || id:ieu-b-4812	TRUE	reported	igd	47.1587	2	TRUE
ieu_b_4812	rs2229742	C	G	C	G	-0.025738	-0.011	0.103928	0.1109	FALSE	TRUE	FALSE	kkkUNp	21	16339172	0.0261	0.6743	47862	Carotid artery plaque	TRUE	reported	textfile	21	16339172	0.00319	7.12689e-16		ieu-b-4812	25 hydroxyvitamin D level || id:ieu-b-4812	TRUE	reported	igd	65.0981	2	TRUE
ieu_b_4812	rs2245133	C	T	C	T	-0.020883	0.049	0.16631	0.164	FALSE	FALSE	FALSE	kkkUNp	6	131931092	0.0232	0.03454	44616	Carotid artery plaque	TRUE	reported	textfile	6	131931092	0.002621	1.61808e-15		ieu-b-4812	25 hydroxyvitamin D level || id:ieu-b-4812	TRUE	reported	igd	63.4822	2	TRUE
ieu_b_4812	rs2607863	C	T	C	T	-0.024613	-0.0473	0.942092	0.9608	FALSE	FALSE	FALSE	kkkUNp	10	88024443	0.0441	0.2843	45940	Carotid artery plaque	TRUE	reported	textfile	10	88024443	0.004298	1.02454e-08		ieu-b-4812	25 hydroxyvitamin D level || id:ieu-b-4812	TRUE	reported	igd	32.7941	2	TRUE
ieu_b_4812	rs2762938	A	G	A	G	0.01327	0.0135	0.585371	0.5864	FALSE	FALSE	FALSE	kkkUNp	20	52778335	0.0172	0.4344	48434	Carotid artery plaque	TRUE	reported	textfile	20	52778335	0.002016	4.63127e-11		ieu-b-4812	25 hydroxyvitamin D level || id:ieu-b-4812	TRUE	reported	igd	43.3272	2	TRUE
ieu_b_4812	rs27774	A	G	A	G	-0.012072	0.0226	0.292475	0.3021	FALSE	FALSE	FALSE	kkkUNp	5	87959033	0.0175	0.1975	48435	Carotid artery plaque	TRUE	reported	textfile	5	87959033	0.002138	1.63844e-08		ieu-b-4812	25 hydroxyvitamin D level || id:ieu-b-4812	TRUE	reported	igd	31.8818	2	TRUE
ieu_b_4812	rs2847500	A	G	A	G	-0.021129	-0.0301	0.124391	0.129	FALSE	FALSE	FALSE	kkkUNp	11	120114421	0.0268	0.2614	48435	Carotid artery plaque	TRUE	reported	textfile	11	120114421	0.002949	7.78933e-13		ieu-b-4812	25 hydroxyvitamin D level || id:ieu-b-4812	TRUE	reported	igd	51.3344	2	TRUE
ieu_b_4812	rs2909218	T	C	T	C	0.016894	0.0196	0.792744	0.8044	FALSE	FALSE	FALSE	kkkUNp	17	66464546	0.0207	0.3453	45943	Carotid artery plaque	TRUE	reported	textfile	17	66464546	0.002418	2.8132e-12		ieu-b-4812	25 hydroxyvitamin D level || id:ieu-b-4812	TRUE	reported	igd	48.8149	2	TRUE
ieu_b_4812	rs34293138	C	T	C	T	-0.012385	0.0377	0.306671	0.3044	FALSE	FALSE	FALSE	kkkUNp	3	49579017	0.0172	0.02825	48432	Carotid artery plaque	TRUE	reported	textfile	3	49579017	0.002102	3.81531e-09		ieu-b-4812	25 hydroxyvitamin D level || id:ieu-b-4812	TRUE	reported	igd	34.7158	2	TRUE
ieu_b_4812	rs34726834	T	C	T	C	0.013824	0.014	0.253615	0.2537	FALSE	FALSE	FALSE	kkkUNp	8	25889606	0.0182	0.4424	48435	Carotid artery plaque	TRUE	reported	textfile	8	25889606	0.002239	6.65059e-10		ieu-b-4812	25 hydroxyvitamin D level || id:ieu-b-4812	TRUE	reported	igd	38.1206	2	TRUE
ieu_b_4812	rs35733741	A	G	A	G	0.011696	0.0126	0.405263	0.4281	FALSE	FALSE	FALSE	kkkUNp	16	30945887	0.0177	0.4769	45962	Carotid artery plaque	TRUE	reported	textfile	16	30945887	0.001985	3.8111e-09		ieu-b-4812	25 hydroxyvitamin D level || id:ieu-b-4812	TRUE	reported	igd	34.7179	2	TRUE
ieu_b_4812	rs3750296	C	G	C	G	-0.020818	-0.0215	0.341423	0.3439	FALSE	TRUE	FALSE	kkkUNp	1	17559656	0.0173	0.2147	48434	Carotid artery plaque	TRUE	reported	textfile	1	17559656	0.002042	2.0893e-24		ieu-b-4812	25 hydroxyvitamin D level || id:ieu-b-4812	TRUE	reported	igd	103.936	2	TRUE
ieu_b_4812	rs3814995	T	C	T	C	-0.014733	-0.0367	0.31224	0.3211	FALSE	FALSE	FALSE	kkkUNp	19	36342212	0.0279	0.1885	28493	Carotid artery plaque	TRUE	reported	textfile	19	36342212	0.002109	2.8327e-12		ieu-b-4812	25 hydroxyvitamin D level || id:ieu-b-4812	TRUE	reported	igd	48.8011	2	TRUE
ieu_b_4812	rs3816117	C	T	C	T	-0.01645	-0.0587	0.487129	0.4949	FALSE	FALSE	FALSE	kkkUNp	16	56996158	0.0169	0.0005162	45962	Carotid artery plaque	TRUE	reported	textfile	16	56996158	0.001944	2.62966e-17		ieu-b-4812	25 hydroxyvitamin D level || id:ieu-b-4812	TRUE	reported	igd	71.6043	2	TRUE
ieu_b_4812	rs4121823	A	T	A	T	-0.016268	0.007	0.838088	0.8455	FALSE	TRUE	FALSE	kkkUNp	18	47144223	0.0223	0.7521	48434	Carotid artery plaque	TRUE	reported	textfile	18	47144223	0.002681	1.29604e-09		ieu-b-4812	25 hydroxyvitamin D level || id:ieu-b-4812	TRUE	reported	igd	36.8192	2	TRUE
ieu_b_4812	rs424132	A	T	A	T	-0.011697	-0.0133	0.379871	0.3423	FALSE	TRUE	FALSE	kkkUNp	19	11941221	0.018	0.4612	48435	Carotid artery plaque	TRUE	reported	textfile	19	11941221	0.002033	8.73796e-09		ieu-b-4812	25 hydroxyvitamin D level || id:ieu-b-4812	TRUE	reported	igd	33.1035	2	TRUE
ieu_b_4812	rs4364259	A	G	A	G	0.015798	0.0179	0.205042	0.1964	FALSE	FALSE	FALSE	kkkUNp	4	15892159	0.0234	0.4441	48435	Carotid artery plaque	TRUE	reported	textfile	4	15892159	0.002422	6.90558e-11		ieu-b-4812	25 hydroxyvitamin D level || id:ieu-b-4812	TRUE	reported	igd	42.5457	2	TRUE
ieu_b_4812	rs4616820	T	C	T	C	-0.01104	-0.0053	0.465968	0.4622	FALSE	FALSE	FALSE	kkkUNp	4	57745481	0.0163	0.7459	48435	Carotid artery plaque	TRUE	reported	textfile	4	57745481	0.001946	1.40175e-08		ieu-b-4812	25 hydroxyvitamin D level || id:ieu-b-4812	TRUE	reported	igd	32.1849	2	TRUE
ieu_b_4812	rs4635554	G	T	G	T	-0.012711	0.0508	0.336358	0.3363	FALSE	FALSE	FALSE	kkkUNp	2	21389659	0.0171	0.002942	48435	Carotid artery plaque	TRUE	reported	textfile	2	21389659	0.002057	6.43502e-10		ieu-b-4812	25 hydroxyvitamin D level || id:ieu-b-4812	TRUE	reported	igd	38.1848	2	TRUE
ieu_b_4812	rs4645189	T	C	T	C	0.023411	0.01	0.828626	0.8219	FALSE	FALSE	FALSE	kkkUNp	4	72359910	0.021	0.6355	48435	Carotid artery plaque	TRUE	reported	textfile	4	72359910	0.002608	2.79254e-19		ieu-b-4812	25 hydroxyvitamin D level || id:ieu-b-4812	TRUE	reported	igd	80.5795	2	TRUE
ieu_b_4812	rs466360	A	G	A	G	-0.011398	0.0378	0.392078	0.3865	FALSE	FALSE	FALSE	kkkUNp	5	143898025	0.0166	0.02235	48434	Carotid artery plaque	TRUE	reported	textfile	5	143898025	0.001996	1.12696e-08		ieu-b-4812	25 hydroxyvitamin D level || id:ieu-b-4812	TRUE	reported	igd	32.6089	2	TRUE
ieu_b_4812	rs4694423	A	C	A	C	-0.097279	0.0055	0.416808	0.4143	FALSE	FALSE	FALSE	kkkUNp	4	72554159	0.0183	0.7621	48435	Carotid artery plaque	TRUE	reported	textfile	4	72554159	0.001966	1e-200		ieu-b-4812	25 hydroxyvitamin D level || id:ieu-b-4812	TRUE	reported	igd	2448.34	2	TRUE
ieu_b_4812	rs532436	A	G	A	G	-0.015051	0.0054	0.184388	0.2	FALSE	FALSE	FALSE	kkkUNp	9	136149830	0.02	0.7868	48435	Carotid artery plaque	TRUE	reported	textfile	9	136149830	0.002515	2.17065e-09		ieu-b-4812	25 hydroxyvitamin D level || id:ieu-b-4812	TRUE	reported	igd	35.8142	2	TRUE
ieu_b_4812	rs55886116	T	G	T	G	0.014479	-0.0137	0.200874	0.2569	FALSE	FALSE	FALSE	kkkUNp	2	63068489	0.0194	0.4803	48435	Carotid artery plaque	TRUE	reported	textfile	2	63068489	0.002478	5.12637e-09		ieu-b-4812	25 hydroxyvitamin D level || id:ieu-b-4812	TRUE	reported	igd	34.1409	2	TRUE
ieu_b_4812	rs58073039	G	A	G	A	-0.014119	0.0121	0.298368	0.2809	FALSE	FALSE	FALSE	kkkUNp	4	88287363	0.0177	0.494	48434	Carotid artery plaque	TRUE	reported	textfile	4	88287363	0.002109	2.16222e-11		ieu-b-4812	25 hydroxyvitamin D level || id:ieu-b-4812	TRUE	reported	igd	44.8182	2	TRUE
ieu_b_4812	rs58542926	T	C	T	C	0.032488	-0.0072	0.075847	0.0736	FALSE	FALSE	FALSE	kkkUNp	19	19379549	0.032	0.8221	47862	Carotid artery plaque	TRUE	reported	textfile	19	19379549	0.00367	8.57235e-19		ieu-b-4812	25 hydroxyvitamin D level || id:ieu-b-4812	TRUE	reported	igd	78.3635	2	TRUE
ieu_b_4812	rs6127099	T	A	T	A	-0.036797	-0.0265	0.279034	0.2776	FALSE	TRUE	FALSE	kkkUNp	20	52731402	0.019	0.1628	48435	Carotid artery plaque	TRUE	reported	textfile	20	52731402	0.002219	9.29608e-62		ieu-b-4812	25 hydroxyvitamin D level || id:ieu-b-4812	TRUE	reported	igd	274.986	2	TRUE
ieu_b_4812	rs61747728	T	C	T	C	0.031656	-0.1002	0.038151	0.0474	FALSE	FALSE	FALSE	kkkUNp	1	179526214	0.0473	0.03389	45942	Carotid artery plaque	TRUE	reported	textfile	1	179526214	0.005074	4.40758e-10		ieu-b-4812	25 hydroxyvitamin D level || id:ieu-b-4812	TRUE	reported	igd	38.9234	2	TRUE
ieu_b_4812	rs61816766	C	T	C	T	0.084408	0.0538	0.032594	0.0227	FALSE	FALSE	FALSE	kkkUNp	1	152319572	0.0757	0.4772	37658	Carotid artery plaque	TRUE	reported	textfile	1	152319572	0.005637	1.08718e-50		ieu-b-4812	25 hydroxyvitamin D level || id:ieu-b-4812	TRUE	reported	igd	224.218	2	TRUE
ieu_b_4812	rs61887417	A	G	A	G	-0.033638	-0.0905	0.033589	0.0279	FALSE	FALSE	FALSE	kkkUNp	11	70931788	0.0543	0.0958	43930	Carotid artery plaque	TRUE	reported	textfile	11	70931788	0.005557	1.41938e-09		ieu-b-4812	25 hydroxyvitamin D level || id:ieu-b-4812	TRUE	reported	igd	36.642	2	TRUE
ieu_b_4812	rs6438900	G	C	G	C	0.013584	-0.0307	0.260706	0.2613	FALSE	TRUE	FALSE	kkkUNp	3	125148287	0.0181	0.09028	48434	Carotid artery plaque	TRUE	reported	textfile	3	125148287	0.002221	9.58539e-10		ieu-b-4812	25 hydroxyvitamin D level || id:ieu-b-4812	TRUE	reported	igd	37.4075	2	TRUE
ieu_b_4812	rs6698680	G	A	G	A	-0.011928	0.0048	0.464195	0.4527	FALSE	FALSE	FALSE	kkkUNp	1	2329661	0.0176	0.7823	45370	Carotid artery plaque	TRUE	reported	textfile	1	2329661	0.001947	8.99187e-10		ieu-b-4812	25 hydroxyvitamin D level || id:ieu-b-4812	TRUE	reported	igd	37.5321	2	TRUE
ieu_b_4812	rs6724965	G	A	G	A	-0.016541	0.0363	0.171608	0.1813	FALSE	FALSE	FALSE	kkkUNp	2	101440151	0.0207	0.07928	48434	Carotid artery plaque	TRUE	reported	textfile	2	101440151	0.002573	1.28715e-10		ieu-b-4812	25 hydroxyvitamin D level || id:ieu-b-4812	TRUE	reported	igd	41.328	2	TRUE
ieu_b_4812	rs6773343	T	C	T	C	0.01268	0.0026	0.720232	0.7133	FALSE	FALSE	FALSE	kkkUNp	3	141825598	0.0176	0.8842	48434	Carotid artery plaque	TRUE	reported	textfile	3	141825598	0.002171	5.20044e-09		ieu-b-4812	25 hydroxyvitamin D level || id:ieu-b-4812	TRUE	reported	igd	34.1129	2	TRUE
ieu_b_4812	rs7148857	G	C	G	C	-0.013277	0.0186	0.325936	0.3292	FALSE	TRUE	FALSE	kkkUNp	14	104143237	0.0168	0.2676	48434	Carotid artery plaque	TRUE	reported	textfile	14	104143237	0.002122	3.92871e-10		ieu-b-4812	25 hydroxyvitamin D level || id:ieu-b-4812	TRUE	reported	igd	39.148	2	TRUE
ieu_b_4812	rs71601787	A	G	A	G	0.042219	-0.0225	0.328009	0.3121	FALSE	FALSE	FALSE	kkkUNp	4	72866015	0.0187	0.228	48435	Carotid artery plaque	TRUE	reported	textfile	4	72866015	0.002073	3.34041e-92		ieu-b-4812	25 hydroxyvitamin D level || id:ieu-b-4812	TRUE	reported	igd	414.779	2	TRUE
ieu_b_4812	rs7178572	G	A	G	A	-0.01449	0.037	0.711051	0.7102	FALSE	FALSE	FALSE	kkkUNp	15	77747190	0.0184	0.04445	44616	Carotid artery plaque	TRUE	reported	textfile	15	77747190	0.002151	1.62368e-11		ieu-b-4812	25 hydroxyvitamin D level || id:ieu-b-4812	TRUE	reported	igd	45.3791	2	TRUE
ieu_b_4812	rs72665698	G	T	G	T	0.013976	-0.0071	0.223334	0.2242	FALSE	FALSE	FALSE	kkkUNp	1	41775589	0.0192	0.7121	48435	Carotid artery plaque	TRUE	reported	textfile	1	41775589	0.00233	1.99416e-09		ieu-b-4812	25 hydroxyvitamin D level || id:ieu-b-4812	TRUE	reported	igd	35.9794	2	TRUE
ieu_b_4812	rs73015021	G	A	G	A	0.023034	-0.1377	0.121031	0.1175	FALSE	FALSE	FALSE	kkkUNp	19	11192915	0.0264	1.892e-07	45427	Carotid artery plaque	TRUE	reported	textfile	19	11192915	0.002983	1.14736e-14		ieu-b-4812	25 hydroxyvitamin D level || id:ieu-b-4812	TRUE	reported	igd	59.6255	2	TRUE
ieu_b_4812	rs7519574	A	G	A	G	0.016991	-0.0211	0.181694	0.1724	FALSE	FALSE	FALSE	kkkUNp	1	34726552	0.0232	0.3633	44617	Carotid artery plaque	TRUE	reported	textfile	1	34726552	0.002536	2.08545e-11		ieu-b-4812	25 hydroxyvitamin D level || id:ieu-b-4812	TRUE	reported	igd	44.8889	2	TRUE
ieu_b_4812	rs7528419	G	A	G	A	0.019031	-0.0635	0.224958	0.2248	FALSE	FALSE	FALSE	kkkUNp	1	109817192	0.0194	0.00108	47862	Carotid artery plaque	TRUE	reported	textfile	1	109817192	0.002321	2.41435e-16		ieu-b-4812	25 hydroxyvitamin D level || id:ieu-b-4812	TRUE	reported	igd	67.2315	2	TRUE
ieu_b_4812	rs7569755	A	G	A	G	0.013923	-0.0068	0.292374	0.2877	FALSE	FALSE	FALSE	kkkUNp	2	118648261	0.0175	0.7	48435	Carotid artery plaque	TRUE	reported	textfile	2	118648261	0.002142	8.03156e-11		ieu-b-4812	25 hydroxyvitamin D level || id:ieu-b-4812	TRUE	reported	igd	42.25	2	TRUE
ieu_b_4812	rs75741381	G	C	G	C	-0.016339	-0.0157	0.150645	0.1567	FALSE	TRUE	FALSE	kkkUNp	7	100809458	0.0229	0.4933	45991	Carotid artery plaque	TRUE	reported	textfile	7	100809458	0.002731	2.19346e-09		ieu-b-4812	25 hydroxyvitamin D level || id:ieu-b-4812	TRUE	reported	igd	35.7938	2	TRUE
ieu_b_4812	rs7657132	G	A	G	A	-0.014947	0.0417	0.318324	0.3213	FALSE	FALSE	FALSE	kkkUNp	4	73416601	0.0174	0.01643	48435	Carotid artery plaque	TRUE	reported	textfile	4	73416601	0.002089	8.3618e-13		ieu-b-4812	25 hydroxyvitamin D level || id:ieu-b-4812	TRUE	reported	igd	51.1954	2	TRUE
ieu_b_4812	rs7699711	T	G	T	G	-0.02864	-0.0016	0.454848	0.4626	FALSE	FALSE	FALSE	kkkUNp	4	69947596	0.016	0.9178	48434	Carotid artery plaque	TRUE	reported	textfile	4	69947596	0.001949	6.96947e-49		ieu-b-4812	25 hydroxyvitamin D level || id:ieu-b-4812	TRUE	reported	igd	215.935	2	TRUE
ieu_b_4812	rs7718395	G	C	G	C	0.012632	0.0089	0.319522	0.3362	FALSE	TRUE	FALSE	kkkUNp	5	118652574	0.0172	0.6051	48435	Carotid artery plaque	TRUE	reported	textfile	5	118652574	0.002096	1.67325e-09		ieu-b-4812	25 hydroxyvitamin D level || id:ieu-b-4812	TRUE	reported	igd	36.3213	2	TRUE
ieu_b_4812	rs7724488	G	A	G	A	0.011689	-0.019	0.432626	0.4267	FALSE	FALSE	FALSE	kkkUNp	5	148051895	0.016	0.236	48435	Carotid artery plaque	TRUE	reported	textfile	5	148051895	0.001988	4.10819e-09		ieu-b-4812	25 hydroxyvitamin D level || id:ieu-b-4812	TRUE	reported	igd	34.5718	2	TRUE
ieu_b_4812	rs77924615	A	G	A	G	-0.015792	-0.0076	0.197773	0.2055	FALSE	FALSE	FALSE	kkkUNp	16	20392332	0.0221	0.7309	45961	Carotid artery plaque	TRUE	reported	textfile	16	20392332	0.002464	1.4639e-10		ieu-b-4812	25 hydroxyvitamin D level || id:ieu-b-4812	TRUE	reported	igd	41.0764	2	TRUE
ieu_b_4812	rs7828742	G	A	G	A	-0.02193	-0.0081	0.596853	0.6104	FALSE	FALSE	FALSE	kkkUNp	8	116960729	0.0167	0.6285	45371	Carotid artery plaque	TRUE	reported	textfile	8	116960729	0.00199	3.05703e-28		ieu-b-4812	25 hydroxyvitamin D level || id:ieu-b-4812	TRUE	reported	igd	121.443	2	TRUE
ieu_b_4812	rs78649910	A	T	A	T	-0.018331	0.0061	0.110004	0.1134	FALSE	TRUE	FALSE	kkkUNp	4	3482213	0.0298	0.8373	45427	Carotid artery plaque	TRUE	reported	textfile	4	3482213	0.003122	4.31718e-09		ieu-b-4812	25 hydroxyvitamin D level || id:ieu-b-4812	TRUE	reported	igd	34.4752	2	TRUE
ieu_b_4812	rs7930750	T	C	T	C	-0.059888	0.0297	0.368144	0.38	FALSE	FALSE	FALSE	kkkUNp	11	14452133	0.0165	0.07151	48435	Carotid artery plaque	TRUE	reported	textfile	11	14452133	0.002012	1.09648e-194		ieu-b-4812	25 hydroxyvitamin D level || id:ieu-b-4812	TRUE	reported	igd	885.979	2	TRUE
ieu_b_4812	rs8018720	C	G	C	G	-0.031949	0.0029	0.820235	0.8341	FALSE	TRUE	FALSE	kkkUNp	14	39556185	0.0216	0.8913	47862	Carotid artery plaque	TRUE	reported	textfile	14	39556185	0.002546	4.0411e-36		ieu-b-4812	25 hydroxyvitamin D level || id:ieu-b-4812	TRUE	reported	igd	157.47	2	TRUE
ieu_b_4812	rs804280	A	C	A	C	0.013033	0.0214	0.581959	0.5783	FALSE	FALSE	FALSE	kkkUNp	8	11612698	0.0183	0.2411	38999	Carotid artery plaque	TRUE	reported	textfile	8	11612698	0.001978	4.42894e-11		ieu-b-4812	25 hydroxyvitamin D level || id:ieu-b-4812	TRUE	reported	igd	43.4146	2	TRUE
ieu_b_4812	rs8063706	T	A	T	A	0.012968	-0.0089	0.272828	0.3018	FALSE	TRUE	FALSE	kkkUNp	16	11909552	0.0195	0.6485	45962	Carotid artery plaque	TRUE	reported	textfile	16	11909552	0.002198	3.63706e-09		ieu-b-4812	25 hydroxyvitamin D level || id:ieu-b-4812	TRUE	reported	igd	34.8089	2	TRUE
ieu_b_4812	rs8091117	A	C	A	C	-0.024071	0.0116	0.065396	0.0759	FALSE	FALSE	FALSE	kkkUNp	18	28919794	0.0316	0.715	45169	Carotid artery plaque	TRUE	reported	textfile	18	28919794	0.003943	1.02967e-09		ieu-b-4812	25 hydroxyvitamin D level || id:ieu-b-4812	TRUE	reported	igd	37.2679	2	TRUE
ieu_b_4812	rs867772	G	A	G	A	-0.013838	0.0212	0.681808	0.6971	FALSE	FALSE	FALSE	kkkUNp	1	220972343	0.018	0.2395	47863	Carotid artery plaque	TRUE	reported	textfile	1	220972343	0.002091	3.64334e-11		ieu-b-4812	25 hydroxyvitamin D level || id:ieu-b-4812	TRUE	reported	igd	43.7964	2	TRUE
ieu_b_4812	rs9423639	T	C	T	C	-0.011997	0.0242	0.274575	0.2667	FALSE	FALSE	FALSE	kkkUNp	10	5538801	0.0186	0.1927	48435	Carotid artery plaque	TRUE	reported	textfile	10	5538801	0.002185	4.00535e-08		ieu-b-4812	25 hydroxyvitamin D level || id:ieu-b-4812	TRUE	reported	igd	30.1469	2	TRUE
ieu_b_4812	rs942380	G	A	G	A	0.011434	0.0144	0.594833	0.5861	FALSE	FALSE	FALSE	kkkUNp	6	121854778	0.0171	0.3993	43964	Carotid artery plaque	TRUE	reported	textfile	6	121854778	0.001981	7.84133e-09		ieu-b-4812	25 hydroxyvitamin D level || id:ieu-b-4812	TRUE	reported	igd	33.314	2	TRUE
ieu_b_4812	rs9476310	T	C	T	C	0.011133	0.0032	0.511302	0.5145	FALSE	FALSE	FALSE	kkkUNp	6	57767576	0.0166	0.8478	47863	Carotid artery plaque	TRUE	reported	textfile	6	57767576	0.001948	1.09645e-08		ieu-b-4812	25 hydroxyvitamin D level || id:ieu-b-4812	TRUE	reported	igd	32.6623	2	TRUE
ieu_b_4812	rs9569235	C	A	C	A	-0.012727	-0.0128	0.284762	0.2858	FALSE	FALSE	FALSE	kkkUNp	13	55794226	0.0175	0.4621	48435	Carotid artery plaque	TRUE	reported	textfile	13	55794226	0.002189	6.09719e-09		ieu-b-4812	25 hydroxyvitamin D level || id:ieu-b-4812	TRUE	reported	igd	33.8034	2	TRUE
ieu_b_4812	rs960596	T	C	T	C	0.012414	-0.0137	0.339588	0.3403	FALSE	FALSE	FALSE	kkkUNp	22	41393520	0.0176	0.4365	48434	Carotid artery plaque	TRUE	reported	textfile	22	41393520	0.002076	2.23455e-09		ieu-b-4812	25 hydroxyvitamin D level || id:ieu-b-4812	TRUE	reported	igd	35.7576	2	TRUE
ieu_b_4812	rs964184	C	G	C	G	0.03977	-0.0428	0.863547	0.8618	FALSE	TRUE	FALSE	kkkUNp	11	116648917	0.0237	0.07153	45169	Carotid artery plaque	TRUE	reported	textfile	11	116648917	0.002858	5.11211e-44		ieu-b-4812	25 hydroxyvitamin D level || id:ieu-b-4812	TRUE	reported	igd	193.636	2	TRUE
ieu_b_4812	rs9668081	T	C	T	C	0.0116	-0.0058	0.47058	0.46	FALSE	FALSE	FALSE	kkkUNp	12	38602911	0.0163	0.7207	48434	Carotid artery plaque	TRUE	reported	textfile	12	38602911	0.001988	5.37873e-09		ieu-b-4812	25 hydroxyvitamin D level || id:ieu-b-4812	TRUE	reported	igd	34.0473	2	TRUE

## Sheet: ST4_data_ebi_a_GCST90000618
Supplementary Table 4. Harmonized dataset used between exposure (ebi_a_GCST90000618) and carotid artery plaque in MR analyses.
Twosample_ID	SNP	effect_allele.exposure	other_allele.exposure	effect_allele.outcome	other_allele.outcome	beta.exposure	beta.outcome	eaf.exposure	eaf.outcome	remove	palindromic	ambiguous	id.outcome	chr.outcome	pos.outcome	se.outcome	pval.outcome	samplesize.outcome	outcome	mr_keep.outcome	pval_origin.outcome	data_source.outcome	chr.exposure	pos.exposure	se.exposure	pval.exposure	samplesize.exposure	id.exposure	exposure	mr_keep.exposure	pval_origin.exposure	data_source.exposure	Fstat	action	mr_keep
ebi_a_GCST90000618	rs10277163	G	A	G	A	-0.0143336	0.029	0.254715	0.2521	FALSE	FALSE	FALSE	81hOOk	7	21569089	0.0201	0.1496	41492	Carotid artery plaque	TRUE	reported	textfile	7	21569089	0.0023507	1.07676e-09	496946	ebi-a-GCST90000618	Serum 25-Hydroxyvitamin D levels || id:ebi-a-GCST90000618	TRUE	reported	igd	37.1806	2	TRUE
ebi_a_GCST90000618	rs1038165	T	C	T	C	0.0115149	0.0071	0.579451	0.573	FALSE	FALSE	FALSE	81hOOk	12	68665940	0.0163	0.662	48434	Carotid artery plaque	TRUE	reported	textfile	12	68665940	0.00205629	2.14541e-08	496946	ebi-a-GCST90000618	Serum 25-Hydroxyvitamin D levels || id:ebi-a-GCST90000618	TRUE	reported	igd	31.3582	2	TRUE
ebi_a_GCST90000618	rs1042034	T	C	T	C	-0.0151254	0.009	0.792138	0.7795	FALSE	FALSE	FALSE	81hOOk	2	21225281	0.0201	0.6528	44737	Carotid artery plaque	TRUE	reported	textfile	2	21225281	0.00250017	1.45071e-09	496946	ebi-a-GCST90000618	Serum 25-Hydroxyvitamin D levels || id:ebi-a-GCST90000618	TRUE	reported	igd	36.5995	2	TRUE
ebi_a_GCST90000618	rs10438978	C	T	C	T	-0.0172243	0.0202	0.820277	0.8299	FALSE	FALSE	FALSE	81hOOk	18	47158186	0.0215	0.3473	45943	Carotid artery plaque	TRUE	reported	textfile	18	47158186	0.00264437	7.33838e-11	496946	ebi-a-GCST90000618	Serum 25-Hydroxyvitamin D levels || id:ebi-a-GCST90000618	TRUE	reported	igd	42.4266	2	TRUE
ebi_a_GCST90000618	rs1047891	A	C	A	C	-0.0133984	-0.0409	0.317078	0.3166	FALSE	FALSE	FALSE	81hOOk	2	211540507	0.0179	0.02219	48435	Carotid artery plaque	TRUE	reported	textfile	2	211540507	0.00218016	7.96453e-10	496946	ebi-a-GCST90000618	Serum 25-Hydroxyvitamin D levels || id:ebi-a-GCST90000618	TRUE	reported	igd	37.7684	2	TRUE
ebi_a_GCST90000618	rs1048328	A	G	A	G	0.0313497	-0.022	0.0797967	0.0783	FALSE	FALSE	FALSE	81hOOk	19	51527364	0.0393	0.5752	40733	Carotid artery plaque	TRUE	reported	textfile	19	51527364	0.00374376	5.57571e-17	496946	ebi-a-GCST90000618	Serum 25-Hydroxyvitamin D levels || id:ebi-a-GCST90000618	TRUE	reported	igd	70.1214	2	TRUE
ebi_a_GCST90000618	rs10859995	C	T	C	T	-0.0436264	-0.0251	0.579841	0.566	FALSE	FALSE	FALSE	81hOOk	12	96375682	0.018	0.1638	39000	Carotid artery plaque	TRUE	reported	textfile	12	96375682	0.00205452	4.60045e-100	496946	ebi-a-GCST90000618	Serum 25-Hydroxyvitamin D levels || id:ebi-a-GCST90000618	TRUE	reported	igd	450.898	2	TRUE
ebi_a_GCST90000618	rs11023159	C	T	C	T	0.0482117	-0.0182	0.0325143	0.0383	FALSE	FALSE	FALSE	81hOOk	11	14262063	0.048	0.7046	45942	Carotid artery plaque	TRUE	reported	textfile	11	14262063	0.00572507	3.72735e-17	496946	ebi-a-GCST90000618	Serum 25-Hydroxyvitamin D levels || id:ebi-a-GCST90000618	TRUE	reported	igd	70.9158	2	TRUE
ebi_a_GCST90000618	rs11076175	G	A	G	A	0.0229033	0.0616	0.175666	0.1745	FALSE	FALSE	FALSE	81hOOk	16	57006378	0.0226	0.006317	45962	Carotid artery plaque	TRUE	reported	textfile	16	57006378	0.00266997	9.64273e-18	496946	ebi-a-GCST90000618	Serum 25-Hydroxyvitamin D levels || id:ebi-a-GCST90000618	TRUE	reported	igd	73.584	2	TRUE
ebi_a_GCST90000618	rs111515741	A	G	A	G	-0.0487364	-0.0262	0.0173081	0.0314	FALSE	FALSE	FALSE	81hOOk	11	14370944	0.0576	0.6499	43930	Carotid artery plaque	TRUE	reported	textfile	11	14370944	0.00779044	3.95185e-10	496946	ebi-a-GCST90000618	Serum 25-Hydroxyvitamin D levels || id:ebi-a-GCST90000618	TRUE	reported	igd	39.1366	2	TRUE
ebi_a_GCST90000618	rs11207969	G	A	G	A	0.0209396	0.0008	0.351365	0.3343	FALSE	FALSE	FALSE	81hOOk	1	62911751	0.0173	0.9629	45943	Carotid artery plaque	TRUE	reported	textfile	1	62911751	0.00212672	7.1351e-23	496946	ebi-a-GCST90000618	Serum 25-Hydroxyvitamin D levels || id:ebi-a-GCST90000618	TRUE	reported	igd	96.9429	2	TRUE
ebi_a_GCST90000618	rs11264361	G	T	G	T	0.0174875	0.0182	0.251408	0.2445	FALSE	FALSE	FALSE	81hOOk	1	155289545	0.0188	0.3337	47861	Carotid artery plaque	TRUE	reported	textfile	1	155289545	0.00234081	7.97444e-14	496946	ebi-a-GCST90000618	Serum 25-Hydroxyvitamin D levels || id:ebi-a-GCST90000618	TRUE	reported	igd	55.8114	2	TRUE
ebi_a_GCST90000618	rs1128535	T	C	T	C	0.0164131	-0.01	0.500049	0.4859	FALSE	FALSE	FALSE	81hOOk	3	49866392	0.0159	0.5289	48432	Carotid artery plaque	TRUE	reported	textfile	3	49866392	0.0020293	6.06457e-16	496946	ebi-a-GCST90000618	Serum 25-Hydroxyvitamin D levels || id:ebi-a-GCST90000618	TRUE	reported	igd	65.4167	2	TRUE
ebi_a_GCST90000618	rs115288876	A	G	A	G	0.0788065	0.0206	0.0433211	0.057	FALSE	FALSE	FALSE	81hOOk	1	152000117	0.0425	0.6283	42926	Carotid artery plaque	TRUE	reported	textfile	1	152000117	0.00498229	2.3632e-56	496946	ebi-a-GCST90000618	Serum 25-Hydroxyvitamin D levels || id:ebi-a-GCST90000618	TRUE	reported	igd	250.188	2	TRUE
ebi_a_GCST90000618	rs11542462	A	G	A	G	-0.0247803	0.0334	0.133511	0.1265	FALSE	FALSE	FALSE	81hOOk	16	82033810	0.0309	0.2798	37330	Carotid artery plaque	TRUE	reported	textfile	16	82033810	0.00298265	9.72076e-17	496946	ebi-a-GCST90000618	Serum 25-Hydroxyvitamin D levels || id:ebi-a-GCST90000618	TRUE	reported	igd	69.0253	2	TRUE
ebi_a_GCST90000618	rs11726886	A	C	A	C	-0.0536726	0.0215	0.290783	0.3004	FALSE	FALSE	FALSE	81hOOk	4	72822599	0.0192	0.2628	44616	Carotid artery plaque	TRUE	reported	textfile	4	72822599	0.00225483	3.08319e-125	496946	ebi-a-GCST90000618	Serum 25-Hydroxyvitamin D levels || id:ebi-a-GCST90000618	TRUE	reported	igd	566.601	2	TRUE
ebi_a_GCST90000618	rs117300835	A	G	A	G	-0.334985	0.0076	0.0133061	0.0175	FALSE	FALSE	FALSE	81hOOk	11	15118975	0.1351	0.9552	16119	Carotid artery plaque	TRUE	reported	textfile	11	15118975	0.00886005	1e-200	496946	ebi-a-GCST90000618	Serum 25-Hydroxyvitamin D levels || id:ebi-a-GCST90000618	TRUE	reported	igd	1429.48	2	TRUE
ebi_a_GCST90000618	rs11791258	A	G	A	G	0.0140808	-0.0048	0.191072	0.178	FALSE	FALSE	FALSE	81hOOk	9	107632644	0.0231	0.8351	45991	Carotid artery plaque	TRUE	reported	textfile	9	107632644	0.00258052	4.85434e-08	496946	ebi-a-GCST90000618	Serum 25-Hydroxyvitamin D levels || id:ebi-a-GCST90000618	TRUE	reported	igd	29.7742	2	TRUE
ebi_a_GCST90000618	rs11867297	T	C	T	C	0.0135432	-0.0055	0.38533	0.4011	FALSE	FALSE	FALSE	81hOOk	17	66433493	0.0166	0.7384	48434	Carotid artery plaque	TRUE	reported	textfile	17	66433493	0.00209454	1.00649e-10	496946	ebi-a-GCST90000618	Serum 25-Hydroxyvitamin D levels || id:ebi-a-GCST90000618	TRUE	reported	igd	41.8086	2	TRUE
ebi_a_GCST90000618	rs12056768	G	T	G	T	-0.0231961	-0.0143	0.584044	0.5938	FALSE	FALSE	FALSE	81hOOk	8	116988527	0.0161	0.3758	48433	Carotid artery plaque	TRUE	reported	textfile	8	116988527	0.00206406	2.65094e-29	496946	ebi-a-GCST90000618	Serum 25-Hydroxyvitamin D levels || id:ebi-a-GCST90000618	TRUE	reported	igd	126.295	2	TRUE
ebi_a_GCST90000618	rs12153819	T	C	T	C	-0.0178178	0.0118	0.123154	0.1222	FALSE	FALSE	FALSE	81hOOk	6	83773049	0.0249	0.6364	48435	Carotid artery plaque	TRUE	reported	textfile	6	83773049	0.0030906	8.15831e-09	496946	ebi-a-GCST90000618	Serum 25-Hydroxyvitamin D levels || id:ebi-a-GCST90000618	TRUE	reported	igd	33.2371	2	TRUE
ebi_a_GCST90000618	rs12283049	G	A	G	A	-0.0564566	0.0144	0.234433	0.2383	FALSE	FALSE	FALSE	81hOOk	11	14690192	0.0208	0.4888	41492	Carotid artery plaque	TRUE	reported	textfile	11	14690192	0.00240614	9.61612e-122	496946	ebi-a-GCST90000618	Serum 25-Hydroxyvitamin D levels || id:ebi-a-GCST90000618	TRUE	reported	igd	550.538	2	TRUE
ebi_a_GCST90000618	rs12324720	A	G	A	G	-0.0149159	-0.0239	0.174629	0.1909	FALSE	FALSE	FALSE	81hOOk	15	64092140	0.0205	0.244	48434	Carotid artery plaque	TRUE	reported	textfile	15	64092140	0.00267451	2.44625e-08	496946	ebi-a-GCST90000618	Serum 25-Hydroxyvitamin D levels || id:ebi-a-GCST90000618	TRUE	reported	igd	31.1036	2	TRUE
ebi_a_GCST90000618	rs12462826	A	G	A	G	-0.0132119	-0.0013	0.369566	0.3791	FALSE	FALSE	FALSE	81hOOk	19	11955767	0.0163	0.935	48434	Carotid artery plaque	TRUE	reported	textfile	19	11955767	0.0021149	4.18312e-10	496946	ebi-a-GCST90000618	Serum 25-Hydroxyvitamin D levels || id:ebi-a-GCST90000618	TRUE	reported	igd	39.0257	2	TRUE
ebi_a_GCST90000618	rs12501515	A	G	A	G	-0.078957	-0.0068	0.58966	0.5735	FALSE	FALSE	FALSE	81hOOk	4	72592838	0.0162	0.6762	48435	Carotid artery plaque	TRUE	reported	textfile	4	72592838	0.00206932	1e-200	496946	ebi-a-GCST90000618	Serum 25-Hydroxyvitamin D levels || id:ebi-a-GCST90000618	TRUE	reported	igd	1455.88	2	TRUE
ebi_a_GCST90000618	rs1260326	C	T	C	T	0.0197194	-0.0094	0.603925	0.6016	FALSE	FALSE	FALSE	81hOOk	2	27730940	0.0181	0.6011	41492	Carotid artery plaque	TRUE	reported	textfile	2	27730940	0.00207421	1.96336e-21	496946	ebi-a-GCST90000618	Serum 25-Hydroxyvitamin D levels || id:ebi-a-GCST90000618	TRUE	reported	igd	90.382	2	TRUE
ebi_a_GCST90000618	rs12775091	T	C	T	C	0.0155618	-0.0139	0.213441	0.212	FALSE	FALSE	FALSE	81hOOk	10	91524012	0.0198	0.4825	48435	Carotid artery plaque	TRUE	reported	textfile	10	91524012	0.00247693	3.32767e-10	496946	ebi-a-GCST90000618	Serum 25-Hydroxyvitamin D levels || id:ebi-a-GCST90000618	TRUE	reported	igd	39.4723	2	TRUE
ebi_a_GCST90000618	rs13076508	C	T	C	T	0.0250544	-0.0289	0.0535034	0.051	FALSE	FALSE	FALSE	81hOOk	3	52407805	0.0383	0.4503	45371	Carotid artery plaque	TRUE	reported	textfile	3	52407805	0.00451036	2.77856e-08	496946	ebi-a-GCST90000618	Serum 25-Hydroxyvitamin D levels || id:ebi-a-GCST90000618	TRUE	reported	igd	30.8564	2	TRUE
ebi_a_GCST90000618	rs13108245	G	A	G	A	-0.0122246	0.0096	0.386601	0.391	FALSE	FALSE	FALSE	81hOOk	4	57790205	0.0165	0.5604	48435	Carotid artery plaque	TRUE	reported	textfile	4	57790205	0.00208616	4.63234e-09	496946	ebi-a-GCST90000618	Serum 25-Hydroxyvitamin D levels || id:ebi-a-GCST90000618	TRUE	reported	igd	34.3379	2	TRUE
ebi_a_GCST90000618	rs1321247	T	A	T	A	-0.0221847	-0.034	0.101578	0.087	FALSE	TRUE	FALSE	81hOOk	6	25662873	0.0288	0.2391	48433	Carotid artery plaque	TRUE	reported	textfile	6	25662873	0.00336578	4.36214e-11	496946	ebi-a-GCST90000618	Serum 25-Hydroxyvitamin D levels || id:ebi-a-GCST90000618	TRUE	reported	igd	43.4446	2	TRUE
ebi_a_GCST90000618	rs13294734	T	C	T	C	0.012568	0.0123	0.466128	0.4768	FALSE	FALSE	FALSE	81hOOk	9	80710910	0.0159	0.4383	48434	Carotid artery plaque	TRUE	reported	textfile	9	80710910	0.00205837	1.02277e-09	496946	ebi-a-GCST90000618	Serum 25-Hydroxyvitamin D levels || id:ebi-a-GCST90000618	TRUE	reported	igd	37.2808	2	TRUE
ebi_a_GCST90000618	rs1343776	A	G	A	G	0.0180762	-0.0088	0.22133	0.2195	FALSE	FALSE	FALSE	81hOOk	1	41757718	0.0191	0.6475	48435	Carotid artery plaque	TRUE	reported	textfile	1	41757718	0.00245028	1.61659e-13	496946	ebi-a-GCST90000618	Serum 25-Hydroxyvitamin D levels || id:ebi-a-GCST90000618	TRUE	reported	igd	54.423	2	TRUE
ebi_a_GCST90000618	rs138335	G	C	G	C	-0.0137663	0.0094	0.658587	0.6533	FALSE	TRUE	FALSE	81hOOk	22	41227086	0.0172	0.5842	48434	Carotid artery plaque	TRUE	reported	textfile	22	41227086	0.00215115	1.55887e-10	496946	ebi-a-GCST90000618	Serum 25-Hydroxyvitamin D levels || id:ebi-a-GCST90000618	TRUE	reported	igd	40.9537	2	TRUE
ebi_a_GCST90000618	rs1384687	A	G	A	G	-0.0168656	-0.0235	0.132271	0.1421	FALSE	FALSE	FALSE	81hOOk	8	61525963	0.0232	0.3107	47863	Carotid artery plaque	TRUE	reported	textfile	8	61525963	0.00299675	1.82331e-08	496946	ebi-a-GCST90000618	Serum 25-Hydroxyvitamin D levels || id:ebi-a-GCST90000618	TRUE	reported	igd	31.674	2	TRUE
ebi_a_GCST90000618	rs142004400	C	A	C	A	-0.0310034	-0.0393	0.0342066	0.0403	FALSE	FALSE	FALSE	81hOOk	14	50829560	0.0452	0.3848	45942	Carotid artery plaque	TRUE	reported	textfile	14	50829560	0.00559561	3.01328e-08	496946	ebi-a-GCST90000618	Serum 25-Hydroxyvitamin D levels || id:ebi-a-GCST90000618	TRUE	reported	igd	30.699	2	TRUE
ebi_a_GCST90000618	rs142158911	A	G	A	G	0.026284	-0.1444	0.111826	0.1092	FALSE	FALSE	FALSE	81hOOk	19	11190534	0.0275	1.554e-07	45427	Carotid artery plaque	TRUE	reported	textfile	19	11190534	0.00323446	4.42792e-16	496946	ebi-a-GCST90000618	Serum 25-Hydroxyvitamin D levels || id:ebi-a-GCST90000618	TRUE	reported	igd	66.0358	2	TRUE
ebi_a_GCST90000618	rs144965707	A	G	A	G	-0.0348143	0.0331	0.0618296	0.07	FALSE	FALSE	FALSE	81hOOk	11	14059511	0.0321	0.3021	48435	Carotid artery plaque	TRUE	reported	textfile	11	14059511	0.00421754	1.52335e-16	496946	ebi-a-GCST90000618	Serum 25-Hydroxyvitamin D levels || id:ebi-a-GCST90000618	TRUE	reported	igd	68.1392	2	TRUE
ebi_a_GCST90000618	rs1532085	G	A	G	A	0.0252805	0.0236	0.616672	0.6259	FALSE	FALSE	FALSE	81hOOk	15	58683366	0.0181	0.1933	42063	Carotid artery plaque	TRUE	reported	textfile	15	58683366	0.00208639	8.59805e-34	496946	ebi-a-GCST90000618	Serum 25-Hydroxyvitamin D levels || id:ebi-a-GCST90000618	TRUE	reported	igd	146.818	2	TRUE
ebi_a_GCST90000618	rs1627043	C	G	C	G	-0.0486441	0.0181	0.0332414	0.0366	FALSE	TRUE	FALSE	81hOOk	11	71110175	0.0478	0.7039	43500	Carotid artery plaque	TRUE	reported	textfile	11	71110175	0.00566106	8.4918e-18	496946	ebi-a-GCST90000618	Serum 25-Hydroxyvitamin D levels || id:ebi-a-GCST90000618	TRUE	reported	igd	73.8354	2	TRUE
ebi_a_GCST90000618	rs1684600	T	C	T	C	-0.0125301	0.0024	0.298695	0.2953	FALSE	FALSE	FALSE	81hOOk	16	4594671	0.0179	0.8945	45370	Carotid artery plaque	TRUE	reported	textfile	16	4594671	0.00221719	1.59188e-08	496946	ebi-a-GCST90000618	Serum 25-Hydroxyvitamin D levels || id:ebi-a-GCST90000618	TRUE	reported	igd	31.9377	2	TRUE
ebi_a_GCST90000618	rs17207784	C	T	C	T	-0.0134939	-0.011	0.324195	0.3182	FALSE	FALSE	FALSE	81hOOk	6	22768668	0.0174	0.5277	45371	Carotid artery plaque	TRUE	reported	textfile	6	22768668	0.0021713	5.14375e-10	496946	ebi-a-GCST90000618	Serum 25-Hydroxyvitamin D levels || id:ebi-a-GCST90000618	TRUE	reported	igd	38.622	2	TRUE
ebi_a_GCST90000618	rs17473257	A	G	A	G	-0.0611372	0.0282	0.0172466	0.0208	FALSE	FALSE	FALSE	81hOOk	11	14283186	0.0634	0.6566	39718	Carotid artery plaque	TRUE	reported	textfile	11	14283186	0.00780044	4.59092e-15	496946	ebi-a-GCST90000618	Serum 25-Hydroxyvitamin D levels || id:ebi-a-GCST90000618	TRUE	reported	igd	61.4289	2	TRUE
ebi_a_GCST90000618	rs1800588	T	C	T	C	-0.0305021	0.0409	0.214964	0.2159	FALSE	FALSE	FALSE	81hOOk	15	58723675	0.0207	0.04798	44738	Carotid artery plaque	TRUE	reported	textfile	15	58723675	0.00246932	4.72607e-35	496946	ebi-a-GCST90000618	Serum 25-Hydroxyvitamin D levels || id:ebi-a-GCST90000618	TRUE	reported	igd	152.583	2	TRUE
ebi_a_GCST90000618	rs1841850	C	A	C	A	0.0304395	0.0223	0.117085	0.1646	FALSE	FALSE	FALSE	81hOOk	20	52718179	0.0227	0.3264	48435	Carotid artery plaque	TRUE	reported	textfile	20	52718179	0.00316491	6.72667e-22	496946	ebi-a-GCST90000618	Serum 25-Hydroxyvitamin D levels || id:ebi-a-GCST90000618	TRUE	reported	igd	92.5023	2	TRUE
ebi_a_GCST90000618	rs1858889	C	A	C	A	0.0134514	0.0209	0.502532	0.5062	FALSE	FALSE	FALSE	81hOOk	7	107117447	0.0159	0.1896	48435	Carotid artery plaque	TRUE	reported	textfile	7	107117447	0.00203065	3.4914e-11	496946	ebi-a-GCST90000618	Serum 25-Hydroxyvitamin D levels || id:ebi-a-GCST90000618	TRUE	reported	igd	43.8798	2	TRUE
ebi_a_GCST90000618	rs1871395	G	A	G	A	-0.0203733	0.0362	0.152679	0.1671	FALSE	FALSE	FALSE	81hOOk	12	21352315	0.0217	0.09457	47089	Carotid artery plaque	TRUE	reported	textfile	12	21352315	0.00282689	5.72137e-13	496946	ebi-a-GCST90000618	Serum 25-Hydroxyvitamin D levels || id:ebi-a-GCST90000618	TRUE	reported	igd	51.9404	2	TRUE
ebi_a_GCST90000618	rs1949633	C	T	C	T	0.0114162	-0.0238	0.605759	0.6078	FALSE	FALSE	FALSE	81hOOk	3	153758806	0.0166	0.1522	45371	Carotid artery plaque	TRUE	reported	textfile	3	153758806	0.00208637	4.45492e-08	496946	ebi-a-GCST90000618	Serum 25-Hydroxyvitamin D levels || id:ebi-a-GCST90000618	TRUE	reported	igd	29.9406	2	TRUE
ebi_a_GCST90000618	rs2037511	A	G	A	G	0.0176624	0.006	0.165924	0.17	FALSE	FALSE	FALSE	81hOOk	18	61366207	0.0224	0.7892	43964	Carotid artery plaque	TRUE	reported	textfile	18	61366207	0.00272732	9.41239e-11	496946	ebi-a-GCST90000618	Serum 25-Hydroxyvitamin D levels || id:ebi-a-GCST90000618	TRUE	reported	igd	41.9399	2	TRUE
ebi_a_GCST90000618	rs2074735	C	G	C	G	0.0292667	-0.0023	0.0648365	0.0766	FALSE	TRUE	FALSE	81hOOk	22	31535872	0.0309	0.9396	47862	Carotid artery plaque	TRUE	reported	textfile	22	31535872	0.00412	1.21563e-12	496946	ebi-a-GCST90000618	Serum 25-Hydroxyvitamin D levels || id:ebi-a-GCST90000618	TRUE	reported	igd	50.4607	2	TRUE
ebi_a_GCST90000618	rs2171427	A	G	A	G	-0.0165489	-0.0024	0.156491	0.1614	FALSE	FALSE	FALSE	81hOOk	12	24822154	0.0221	0.915	48434	Carotid artery plaque	TRUE	reported	textfile	12	24822154	0.00281738	4.25706e-09	496946	ebi-a-GCST90000618	Serum 25-Hydroxyvitamin D levels || id:ebi-a-GCST90000618	TRUE	reported	igd	34.5022	2	TRUE
ebi_a_GCST90000618	rs2229742	C	G	C	G	-0.0249837	-0.011	0.104659	0.1109	FALSE	TRUE	FALSE	81hOOk	21	16339172	0.0261	0.6743	47862	Carotid artery plaque	TRUE	reported	textfile	21	16339172	0.00331409	4.75007e-14	496946	ebi-a-GCST90000618	Serum 25-Hydroxyvitamin D levels || id:ebi-a-GCST90000618	TRUE	reported	igd	56.831	2	TRUE
ebi_a_GCST90000618	rs2245133	C	T	C	T	-0.0212917	0.049	0.164339	0.164	FALSE	FALSE	FALSE	81hOOk	6	131931092	0.0232	0.03454	44616	Carotid artery plaque	TRUE	reported	textfile	6	131931092	0.00273999	7.80369e-15	496946	ebi-a-GCST90000618	Serum 25-Hydroxyvitamin D levels || id:ebi-a-GCST90000618	TRUE	reported	igd	60.3841	2	TRUE
ebi_a_GCST90000618	rs2297991	C	T	C	T	0.0127547	0.0245	0.718478	0.7032	FALSE	FALSE	FALSE	81hOOk	10	113913222	0.0178	0.17	47863	Carotid artery plaque	TRUE	reported	textfile	10	113913222	0.00225578	1.5656e-08	496946	ebi-a-GCST90000618	Serum 25-Hydroxyvitamin D levels || id:ebi-a-GCST90000618	TRUE	reported	igd	31.9703	2	TRUE
ebi_a_GCST90000618	rs2398113	G	A	G	A	-0.0117606	-0.0415	0.423526	0.3964	FALSE	FALSE	FALSE	81hOOk	10	10076429	0.0168	0.01352	48434	Carotid artery plaque	TRUE	reported	textfile	10	10076429	0.00205797	1.09921e-08	496946	ebi-a-GCST90000618	Serum 25-Hydroxyvitamin D levels || id:ebi-a-GCST90000618	TRUE	reported	igd	32.6573	2	TRUE
ebi_a_GCST90000618	rs2494429	G	A	G	A	-0.0148459	-0.0006	0.822999	0.8118	FALSE	FALSE	FALSE	81hOOk	1	2339395	0.0258	0.98	42672	Carotid artery plaque	TRUE	reported	textfile	1	2339395	0.00267333	2.80292e-08	496946	ebi-a-GCST90000618	Serum 25-Hydroxyvitamin D levels || id:ebi-a-GCST90000618	TRUE	reported	igd	30.8395	2	TRUE
ebi_a_GCST90000618	rs2511279	G	C	G	C	0.0981721	-0.0432	0.960373	0.9468	FALSE	TRUE	FALSE	81hOOk	11	71130419	0.0374	0.2476	45942	Carotid artery plaque	TRUE	reported	textfile	11	71130419	0.00520826	2.97715e-79	496946	ebi-a-GCST90000618	Serum 25-Hydroxyvitamin D levels || id:ebi-a-GCST90000618	TRUE	reported	igd	355.296	2	TRUE
ebi_a_GCST90000618	rs2595644	T	G	T	G	-0.0122625	-0.0216	0.384889	0.3951	FALSE	FALSE	FALSE	81hOOk	7	43980540	0.0162	0.1816	48434	Carotid artery plaque	TRUE	reported	textfile	7	43980540	0.00209685	4.9737e-09	496946	ebi-a-GCST90000618	Serum 25-Hydroxyvitamin D levels || id:ebi-a-GCST90000618	TRUE	reported	igd	34.1998	2	TRUE
ebi_a_GCST90000618	rs2710651	A	G	A	G	-0.0115892	0.0151	0.526101	0.5156	FALSE	FALSE	FALSE	81hOOk	2	63166379	0.016	0.3454	48434	Carotid artery plaque	TRUE	reported	textfile	2	63166379	0.00203474	1.2288e-08	496946	ebi-a-GCST90000618	Serum 25-Hydroxyvitamin D levels || id:ebi-a-GCST90000618	TRUE	reported	igd	32.4406	2	TRUE
ebi_a_GCST90000618	rs2756119	A	G	A	G	0.0121434	0.0019	0.38143	0.3726	FALSE	FALSE	FALSE	81hOOk	14	104001517	0.0171	0.9105	48434	Carotid artery plaque	TRUE	reported	textfile	14	104001517	0.0021104	8.71224e-09	496946	ebi-a-GCST90000618	Serum 25-Hydroxyvitamin D levels || id:ebi-a-GCST90000618	TRUE	reported	igd	33.1094	2	TRUE
ebi_a_GCST90000618	rs2807834	G	T	G	T	-0.0150625	0.0185	0.68514	0.6966	FALSE	FALSE	FALSE	81hOOk	1	220970593	0.0183	0.3129	45371	Carotid artery plaque	TRUE	reported	textfile	1	220970593	0.00218678	5.65979e-12	496946	ebi-a-GCST90000618	Serum 25-Hydroxyvitamin D levels || id:ebi-a-GCST90000618	TRUE	reported	igd	47.4443	2	TRUE
ebi_a_GCST90000618	rs28435470	A	G	A	G	-0.0118696	-0.0144	0.663204	0.6509	FALSE	FALSE	FALSE	81hOOk	12	133067473	0.0186	0.4398	45427	Carotid artery plaque	TRUE	reported	textfile	12	133067473	0.00214831	3.29367e-08	496946	ebi-a-GCST90000618	Serum 25-Hydroxyvitamin D levels || id:ebi-a-GCST90000618	TRUE	reported	igd	30.5266	2	TRUE
ebi_a_GCST90000618	rs2847500	A	G	A	G	-0.022548	-0.0301	0.123204	0.129	FALSE	FALSE	FALSE	81hOOk	11	120114421	0.0268	0.2614	48435	Carotid artery plaque	TRUE	reported	textfile	11	120114421	0.00308665	2.77268e-13	496946	ebi-a-GCST90000618	Serum 25-Hydroxyvitamin D levels || id:ebi-a-GCST90000618	TRUE	reported	igd	53.3631	2	TRUE
ebi_a_GCST90000618	rs290400	A	G	A	G	-0.0130967	-0.0145	0.665472	0.6551	FALSE	FALSE	FALSE	81hOOk	20	52698179	0.0169	0.3901	48434	Carotid artery plaque	TRUE	reported	textfile	20	52698179	0.00216338	1.41465e-09	496946	ebi-a-GCST90000618	Serum 25-Hydroxyvitamin D levels || id:ebi-a-GCST90000618	TRUE	reported	igd	36.6487	2	TRUE
ebi_a_GCST90000618	rs3114045	C	T	C	T	-0.0221737	0.0096	0.866137	0.8586	FALSE	FALSE	FALSE	81hOOk	4	100252560	0.0236	0.6847	48434	Carotid artery plaque	TRUE	reported	textfile	4	100252560	0.00298008	1.00207e-13	496946	ebi-a-GCST90000618	Serum 25-Hydroxyvitamin D levels || id:ebi-a-GCST90000618	TRUE	reported	igd	55.3631	2	TRUE
ebi_a_GCST90000618	rs325393	T	G	T	G	-0.0136497	-0.0009	0.278218	0.2685	FALSE	FALSE	FALSE	81hOOk	15	100229260	0.019	0.9641	44617	Carotid artery plaque	TRUE	reported	textfile	15	100229260	0.00227676	2.03226e-09	496946	ebi-a-GCST90000618	Serum 25-Hydroxyvitamin D levels || id:ebi-a-GCST90000618	TRUE	reported	igd	35.9428	2	TRUE
ebi_a_GCST90000618	rs34186890	G	A	G	A	-0.0156853	-0.0005	0.259637	0.2697	FALSE	FALSE	FALSE	81hOOk	3	141720712	0.0179	0.9783	48434	Carotid artery plaque	TRUE	reported	textfile	3	141720712	0.00231839	1.3277e-11	496946	ebi-a-GCST90000618	Serum 25-Hydroxyvitamin D levels || id:ebi-a-GCST90000618	TRUE	reported	igd	45.7733	2	TRUE
ebi_a_GCST90000618	rs34726834	T	C	T	C	0.014013	0.014	0.252209	0.2537	FALSE	FALSE	FALSE	81hOOk	8	25889606	0.0182	0.4424	48435	Carotid artery plaque	TRUE	reported	textfile	8	25889606	0.00234858	2.42237e-09	496946	ebi-a-GCST90000618	Serum 25-Hydroxyvitamin D levels || id:ebi-a-GCST90000618	TRUE	reported	igd	35.6001	2	TRUE
ebi_a_GCST90000618	rs35270497	T	C	T	C	0.0156723	0.0408	0.176236	0.1791	FALSE	FALSE	FALSE	81hOOk	2	38259872	0.021	0.05225	48434	Carotid artery plaque	TRUE	reported	textfile	2	38259872	0.0026815	5.07715e-09	496946	ebi-a-GCST90000618	Serum 25-Hydroxyvitamin D levels || id:ebi-a-GCST90000618	TRUE	reported	igd	34.1594	2	TRUE
ebi_a_GCST90000618	rs35823191	C	T	C	T	-0.0232636	-0.0216	0.342049	0.3436	FALSE	FALSE	FALSE	81hOOk	1	17560123	0.0173	0.2129	48435	Carotid artery plaque	TRUE	reported	textfile	1	17560123	0.00214072	1.65272e-27	496946	ebi-a-GCST90000618	Serum 25-Hydroxyvitamin D levels || id:ebi-a-GCST90000618	TRUE	reported	igd	118.096	2	TRUE
ebi_a_GCST90000618	rs3732220	A	G	A	G	-0.0478406	-0.0171	0.0852646	0.0897	FALSE	FALSE	FALSE	81hOOk	2	234627048	0.0288	0.5526	45371	Carotid artery plaque	TRUE	reported	textfile	2	234627048	0.00363266	1.31341e-39	496946	ebi-a-GCST90000618	Serum 25-Hydroxyvitamin D levels || id:ebi-a-GCST90000618	TRUE	reported	igd	173.438	2	TRUE
ebi_a_GCST90000618	rs3829251	A	G	A	G	-0.114453	0.0014	0.133277	0.1657	FALSE	FALSE	FALSE	81hOOk	11	71194559	0.0218	0.9487	47089	Carotid artery plaque	TRUE	reported	textfile	11	71194559	0.00298056	1e-200	496946	ebi-a-GCST90000618	Serum 25-Hydroxyvitamin D levels || id:ebi-a-GCST90000618	TRUE	reported	igd	1474.55	2	TRUE
ebi_a_GCST90000618	rs4147536	C	A	C	A	-0.0148038	-0.005	0.788613	0.7897	FALSE	FALSE	FALSE	81hOOk	4	100239112	0.0211	0.8132	42125	Carotid artery plaque	TRUE	reported	textfile	4	100239112	0.00249007	2.76179e-09	496946	ebi-a-GCST90000618	Serum 25-Hydroxyvitamin D levels || id:ebi-a-GCST90000618	TRUE	reported	igd	35.3446	2	TRUE
ebi_a_GCST90000618	rs4348160	G	T	G	T	-0.0258401	-0.0033	0.326968	0.3352	FALSE	FALSE	FALSE	81hOOk	4	70017531	0.0182	0.8576	41473	Carotid artery plaque	TRUE	reported	textfile	4	70017531	0.00216263	6.61607e-33	496946	ebi-a-GCST90000618	Serum 25-Hydroxyvitamin D levels || id:ebi-a-GCST90000618	TRUE	reported	igd	142.766	2	TRUE
ebi_a_GCST90000618	rs4364259	A	G	A	G	0.0172408	0.0179	0.198665	0.1964	FALSE	FALSE	FALSE	81hOOk	4	15892159	0.0234	0.4441	48435	Carotid artery plaque	TRUE	reported	textfile	4	15892159	0.00256676	1.85524e-11	496946	ebi-a-GCST90000618	Serum 25-Hydroxyvitamin D levels || id:ebi-a-GCST90000618	TRUE	reported	igd	45.1174	2	TRUE
ebi_a_GCST90000618	rs4420638	G	A	G	A	-0.0192973	0.0336	0.176831	0.1745	FALSE	FALSE	FALSE	81hOOk	19	45422946	0.0246	0.1715	45370	Carotid artery plaque	TRUE	reported	textfile	19	45422946	0.00265905	3.95094e-13	496946	ebi-a-GCST90000618	Serum 25-Hydroxyvitamin D levels || id:ebi-a-GCST90000618	TRUE	reported	igd	52.6672	2	TRUE
ebi_a_GCST90000618	rs4580037	C	A	C	A	-0.0135627	-0.0095	0.285578	0.2891	FALSE	FALSE	FALSE	81hOOk	13	55702646	0.0175	0.5883	47862	Carotid artery plaque	TRUE	reported	textfile	13	55702646	0.00225079	1.68306e-09	496946	ebi-a-GCST90000618	Serum 25-Hydroxyvitamin D levels || id:ebi-a-GCST90000618	TRUE	reported	igd	36.3097	2	TRUE
ebi_a_GCST90000618	rs512083	C	T	C	T	0.0122172	-0.0178	0.462488	0.4726	FALSE	FALSE	FALSE	81hOOk	1	46027355	0.0161	0.2667	48435	Carotid artery plaque	TRUE	reported	textfile	1	46027355	0.00204286	2.22526e-09	496946	ebi-a-GCST90000618	Serum 25-Hydroxyvitamin D levels || id:ebi-a-GCST90000618	TRUE	reported	igd	35.7657	2	TRUE
ebi_a_GCST90000618	rs57601828	T	A	T	A	0.011542	-0.0005	0.394508	0.398	FALSE	TRUE	FALSE	81hOOk	12	93192127	0.0169	0.9779	48435	Carotid artery plaque	TRUE	reported	textfile	12	93192127	0.00208192	2.95801e-08	496946	ebi-a-GCST90000618	Serum 25-Hydroxyvitamin D levels || id:ebi-a-GCST90000618	TRUE	reported	igd	30.7351	2	TRUE
ebi_a_GCST90000618	rs5770794	T	C	T	C	-0.0133141	-0.0304	0.3143	0.3144	FALSE	FALSE	FALSE	81hOOk	22	50880781	0.0184	0.09763	47449	Carotid artery plaque	TRUE	reported	textfile	22	50880781	0.00221143	1.738e-09	496946	ebi-a-GCST90000618	Serum 25-Hydroxyvitamin D levels || id:ebi-a-GCST90000618	TRUE	reported	igd	36.2474	2	TRUE
ebi_a_GCST90000618	rs6129648	G	A	G	A	0.0140631	-0.0156	0.379837	0.3648	FALSE	FALSE	FALSE	81hOOk	20	39231118	0.0169	0.3571	48435	Carotid artery plaque	TRUE	reported	textfile	20	39231118	0.00210628	2.44287e-11	496946	ebi-a-GCST90000618	Serum 25-Hydroxyvitamin D levels || id:ebi-a-GCST90000618	TRUE	reported	igd	44.579	2	TRUE
ebi_a_GCST90000618	rs61698755	C	T	C	T	-0.011465	0.003	0.560041	0.5361	FALSE	FALSE	FALSE	81hOOk	17	79257880	0.0175	0.8658	45679	Carotid artery plaque	TRUE	reported	textfile	17	79257880	0.0020505	2.25372e-08	496946	ebi-a-GCST90000618	Serum 25-Hydroxyvitamin D levels || id:ebi-a-GCST90000618	TRUE	reported	igd	31.2629	2	TRUE
ebi_a_GCST90000618	rs61747728	T	C	T	C	0.0303061	-0.1002	0.0385611	0.0474	FALSE	FALSE	FALSE	81hOOk	1	179526214	0.0473	0.03389	45942	Carotid artery plaque	TRUE	reported	textfile	1	179526214	0.00526894	8.82755e-09	496946	ebi-a-GCST90000618	Serum 25-Hydroxyvitamin D levels || id:ebi-a-GCST90000618	TRUE	reported	igd	33.0837	2	TRUE
ebi_a_GCST90000618	rs61813875	G	C	G	C	0.0821291	0.1051	0.0248209	0.0235	FALSE	TRUE	FALSE	81hOOk	1	152536650	0.0661	0.1122	38432	Carotid artery plaque	TRUE	reported	textfile	1	152536650	0.00658876	1.15824e-35	496946	ebi-a-GCST90000618	Serum 25-Hydroxyvitamin D levels || id:ebi-a-GCST90000618	TRUE	reported	igd	155.377	2	TRUE
ebi_a_GCST90000618	rs61887421	C	T	C	T	-0.036726	-0.0912	0.0300871	0.0287	FALSE	FALSE	FALSE	81hOOk	11	70949673	0.0529	0.08485	43930	Carotid artery plaque	TRUE	reported	textfile	11	70949673	0.00597754	8.04674e-10	496946	ebi-a-GCST90000618	Serum 25-Hydroxyvitamin D levels || id:ebi-a-GCST90000618	TRUE	reported	igd	37.7487	2	TRUE
ebi_a_GCST90000618	rs62007299	A	G	A	G	-0.0124205	0.0337	0.712958	0.7084	FALSE	FALSE	FALSE	81hOOk	15	77711719	0.0177	0.0569	48435	Carotid artery plaque	TRUE	reported	textfile	15	77711719	0.00224413	3.11853e-08	496946	ebi-a-GCST90000618	Serum 25-Hydroxyvitamin D levels || id:ebi-a-GCST90000618	TRUE	reported	igd	30.6325	2	TRUE
ebi_a_GCST90000618	rs635634	T	C	T	C	-0.0150476	0.0058	0.186573	0.1998	FALSE	FALSE	FALSE	81hOOk	9	136155000	0.02	0.7712	48435	Carotid artery plaque	TRUE	reported	textfile	9	136155000	0.0026042	7.55092e-09	496946	ebi-a-GCST90000618	Serum 25-Hydroxyvitamin D levels || id:ebi-a-GCST90000618	TRUE	reported	igd	33.3876	2	TRUE
ebi_a_GCST90000618	rs6438900	G	C	G	C	0.0150486	-0.0307	0.256034	0.2613	FALSE	TRUE	FALSE	81hOOk	3	125148287	0.0181	0.09028	48434	Carotid artery plaque	TRUE	reported	textfile	3	125148287	0.00234031	1.27447e-10	496946	ebi-a-GCST90000618	Serum 25-Hydroxyvitamin D levels || id:ebi-a-GCST90000618	TRUE	reported	igd	41.3471	2	TRUE
ebi_a_GCST90000618	rs6834488	T	C	T	C	-0.01445	0.0277	0.422833	0.4116	FALSE	FALSE	FALSE	81hOOk	4	88178919	0.0162	0.08785	47862	Carotid artery plaque	TRUE	reported	textfile	4	88178919	0.00205911	2.25684e-12	496946	ebi-a-GCST90000618	Serum 25-Hydroxyvitamin D levels || id:ebi-a-GCST90000618	TRUE	reported	igd	49.2466	2	TRUE
ebi_a_GCST90000618	rs71599974	G	A	G	A	0.0257378	0.0274	0.148048	0.1439	FALSE	FALSE	FALSE	81hOOk	4	71765339	0.0256	0.2838	45427	Carotid artery plaque	TRUE	reported	textfile	4	71765339	0.00286182	2.39497e-19	496946	ebi-a-GCST90000618	Serum 25-Hydroxyvitamin D levels || id:ebi-a-GCST90000618	TRUE	reported	igd	80.8832	2	TRUE
ebi_a_GCST90000618	rs727857	A	G	A	G	-0.0120548	-0.0184	0.61181	0.6086	FALSE	FALSE	FALSE	81hOOk	2	58981967	0.0163	0.2568	48432	Carotid artery plaque	TRUE	reported	textfile	2	58981967	0.00209882	9.26659e-09	496946	ebi-a-GCST90000618	Serum 25-Hydroxyvitamin D levels || id:ebi-a-GCST90000618	TRUE	reported	igd	32.989	2	TRUE
ebi_a_GCST90000618	rs733454	T	C	T	C	0.0188545	0.0097	0.0991663	0.0893	FALSE	FALSE	FALSE	81hOOk	11	76477721	0.0315	0.7594	41492	Carotid artery plaque	TRUE	reported	textfile	11	76477721	0.00340001	2.93265e-08	496946	ebi-a-GCST90000618	Serum 25-Hydroxyvitamin D levels || id:ebi-a-GCST90000618	TRUE	reported	igd	30.7517	2	TRUE
ebi_a_GCST90000618	rs73413596	C	T	C	T	0.0223468	-0.0079	0.0740317	0.0822	FALSE	FALSE	FALSE	81hOOk	12	111582630	0.0309	0.7983	48434	Carotid artery plaque	TRUE	reported	textfile	12	111582630	0.00388928	9.15103e-09	496946	ebi-a-GCST90000618	Serum 25-Hydroxyvitamin D levels || id:ebi-a-GCST90000618	TRUE	reported	igd	33.0136	2	TRUE
ebi_a_GCST90000618	rs742493	C	T	C	T	0.0183528	0.0089	0.112871	0.1185	FALSE	FALSE	FALSE	81hOOk	6	40998167	0.0256	0.7289	47862	Carotid artery plaque	TRUE	reported	textfile	6	40998167	0.00320607	1.03805e-08	496946	ebi-a-GCST90000618	Serum 25-Hydroxyvitamin D levels || id:ebi-a-GCST90000618	TRUE	reported	igd	32.7687	2	TRUE
ebi_a_GCST90000618	rs7528419	G	A	G	A	0.0215389	-0.0635	0.22441	0.2248	FALSE	FALSE	FALSE	81hOOk	1	109817192	0.0194	0.00108	47862	Carotid artery plaque	TRUE	reported	textfile	1	109817192	0.00243165	8.16582e-19	496946	ebi-a-GCST90000618	Serum 25-Hydroxyvitamin D levels || id:ebi-a-GCST90000618	TRUE	reported	igd	78.4594	2	TRUE
ebi_a_GCST90000618	rs7569755	A	G	A	G	0.0136395	-0.0068	0.288618	0.2877	FALSE	FALSE	FALSE	81hOOk	2	118648261	0.0175	0.7	48435	Carotid artery plaque	TRUE	reported	textfile	2	118648261	0.00225626	1.49242e-09	496946	ebi-a-GCST90000618	Serum 25-Hydroxyvitamin D levels || id:ebi-a-GCST90000618	TRUE	reported	igd	36.5442	2	TRUE
ebi_a_GCST90000618	rs7580771	T	G	T	G	-0.0165625	0.0317	0.175983	0.1824	FALSE	FALSE	FALSE	81hOOk	2	101428119	0.0207	0.126	47661	Carotid artery plaque	TRUE	reported	textfile	2	101428119	0.0026652	5.15383e-10	496946	ebi-a-GCST90000618	Serum 25-Hydroxyvitamin D levels || id:ebi-a-GCST90000618	TRUE	reported	igd	38.6182	2	TRUE
ebi_a_GCST90000618	rs7652808	G	T	G	T	-0.0212858	0.0069	0.649492	0.6592	FALSE	FALSE	FALSE	81hOOk	3	85603643	0.0171	0.6869	45943	Carotid artery plaque	TRUE	reported	textfile	3	85603643	0.00212614	1.35738e-23	496946	ebi-a-GCST90000618	Serum 25-Hydroxyvitamin D levels || id:ebi-a-GCST90000618	TRUE	reported	igd	100.23	2	TRUE
ebi_a_GCST90000618	rs7712001	G	T	G	T	0.011939	-0.0114	0.440176	0.4342	FALSE	FALSE	FALSE	81hOOk	5	148020950	0.0165	0.4907	45370	Carotid artery plaque	TRUE	reported	textfile	5	148020950	0.00206215	7.05472e-09	496946	ebi-a-GCST90000618	Serum 25-Hydroxyvitamin D levels || id:ebi-a-GCST90000618	TRUE	reported	igd	33.5193	2	TRUE
ebi_a_GCST90000618	rs77532868	T	C	T	C	0.0259557	0.0546	0.0521528	0.0388	FALSE	FALSE	FALSE	81hOOk	10	88081438	0.0444	0.2195	45943	Carotid artery plaque	TRUE	reported	textfile	10	88081438	0.00456301	1.28316e-08	496946	ebi-a-GCST90000618	Serum 25-Hydroxyvitamin D levels || id:ebi-a-GCST90000618	TRUE	reported	igd	32.3566	2	TRUE
ebi_a_GCST90000618	rs7784802	T	A	T	A	0.0133202	-0.0049	0.358913	0.3339	FALSE	TRUE	FALSE	81hOOk	7	64015379	0.0171	0.7768	48435	Carotid artery plaque	TRUE	reported	textfile	7	64015379	0.0021157	3.05675e-10	496946	ebi-a-GCST90000618	Serum 25-Hydroxyvitamin D levels || id:ebi-a-GCST90000618	TRUE	reported	igd	39.6381	2	TRUE
ebi_a_GCST90000618	rs77924615	A	G	A	G	-0.0152475	-0.0076	0.194374	0.2055	FALSE	FALSE	FALSE	81hOOk	16	20392332	0.0221	0.7309	45961	Carotid artery plaque	TRUE	reported	textfile	16	20392332	0.00259019	3.94176e-09	496946	ebi-a-GCST90000618	Serum 25-Hydroxyvitamin D levels || id:ebi-a-GCST90000618	TRUE	reported	igd	34.6525	2	TRUE
ebi_a_GCST90000618	rs78649910	A	T	A	T	-0.0191377	0.0061	0.105728	0.1134	FALSE	TRUE	FALSE	81hOOk	4	3482213	0.0298	0.8373	45427	Carotid artery plaque	TRUE	reported	textfile	4	3482213	0.00332162	8.33355e-09	496946	ebi-a-GCST90000618	Serum 25-Hydroxyvitamin D levels || id:ebi-a-GCST90000618	TRUE	reported	igd	33.1955	2	TRUE
ebi_a_GCST90000618	rs8018720	C	G	C	G	-0.0344962	0.0029	0.823508	0.8341	FALSE	TRUE	FALSE	81hOOk	14	39556185	0.0216	0.8913	47862	Carotid artery plaque	TRUE	reported	textfile	14	39556185	0.00266074	1.93508e-38	496946	ebi-a-GCST90000618	Serum 25-Hydroxyvitamin D levels || id:ebi-a-GCST90000618	TRUE	reported	igd	168.088	2	TRUE
ebi_a_GCST90000618	rs804281	G	A	G	A	0.015895	0.0218	0.583498	0.5794	FALSE	FALSE	FALSE	81hOOk	8	11611865	0.0165	0.1868	48435	Carotid artery plaque	TRUE	reported	textfile	8	11611865	0.00205997	1.19922e-14	496946	ebi-a-GCST90000618	Serum 25-Hydroxyvitamin D levels || id:ebi-a-GCST90000618	TRUE	reported	igd	59.5387	2	TRUE
ebi_a_GCST90000618	rs8107974	T	A	T	A	0.0355672	0.0065	0.0763013	0.0789	FALSE	TRUE	FALSE	81hOOk	19	19388500	0.0312	0.8342	48434	Carotid artery plaque	TRUE	reported	textfile	19	19388500	0.00382316	1.36427e-20	496946	ebi-a-GCST90000618	Serum 25-Hydroxyvitamin D levels || id:ebi-a-GCST90000618	TRUE	reported	igd	86.5475	2	TRUE
ebi_a_GCST90000618	rs8121940	G	C	G	C	-0.0435612	-0.0441	0.19762	0.2051	FALSE	TRUE	FALSE	81hOOk	20	52742306	0.0197	0.02555	48435	Carotid artery plaque	TRUE	reported	textfile	20	52742306	0.00254898	1.77052e-65	496946	ebi-a-GCST90000618	Serum 25-Hydroxyvitamin D levels || id:ebi-a-GCST90000618	TRUE	reported	igd	292.056	2	TRUE
ebi_a_GCST90000618	rs9375037	C	A	C	A	0.0117059	0.0153	0.443168	0.4351	FALSE	FALSE	FALSE	81hOOk	6	121856794	0.016	0.3376	48434	Carotid artery plaque	TRUE	reported	textfile	6	121856794	0.00205423	1.20895e-08	496946	ebi-a-GCST90000618	Serum 25-Hydroxyvitamin D levels || id:ebi-a-GCST90000618	TRUE	reported	igd	32.4722	2	TRUE
ebi_a_GCST90000618	rs9409266	A	G	A	G	-0.0167771	-0.0092	0.862222	0.8685	FALSE	FALSE	FALSE	81hOOk	9	125745042	0.0236	0.6955	48435	Carotid artery plaque	TRUE	reported	textfile	9	125745042	0.00294656	1.2426e-08	496946	ebi-a-GCST90000618	Serum 25-Hydroxyvitamin D levels || id:ebi-a-GCST90000618	TRUE	reported	igd	32.4193	2	TRUE
ebi_a_GCST90000618	rs964184	C	G	C	G	0.0406845	-0.0428	0.867234	0.8618	FALSE	TRUE	FALSE	81hOOk	11	116648917	0.0237	0.07153	45169	Carotid artery plaque	TRUE	reported	textfile	11	116648917	0.00298936	3.50429e-42	496946	ebi-a-GCST90000618	Serum 25-Hydroxyvitamin D levels || id:ebi-a-GCST90000618	TRUE	reported	igd	185.226	2	TRUE
ebi_a_GCST90000618	rs9847248	A	G	A	G	-0.0123077	0.0117	0.712969	0.7109	FALSE	FALSE	FALSE	81hOOk	3	18804655	0.0184	0.5234	44616	Carotid artery plaque	TRUE	reported	textfile	3	18804655	0.00224484	4.19035e-08	496946	ebi-a-GCST90000618	Serum 25-Hydroxyvitamin D levels || id:ebi-a-GCST90000618	TRUE	reported	igd	30.0596	2	TRUE
ebi_a_GCST90000618	rs986649	G	A	G	A	0.0128637	0.0062	0.321628	0.3453	FALSE	FALSE	FALSE	81hOOk	5	118668050	0.0181	0.7326	42697	Carotid artery plaque	TRUE	reported	textfile	5	118668050	0.00217811	3.50728e-09	496946	ebi-a-GCST90000618	Serum 25-Hydroxyvitamin D levels || id:ebi-a-GCST90000618	TRUE	reported	igd	34.8797	2	TRUE
ebi_a_GCST90000618	rs9946771	T	C	T	C	-0.0233992	0.0009	0.0663426	0.0761	FALSE	FALSE	FALSE	81hOOk	18	28918628	0.0312	0.9772	45943	Carotid artery plaque	TRUE	reported	textfile	18	28918628	0.00407655	9.47022e-09	496946	ebi-a-GCST90000618	Serum 25-Hydroxyvitamin D levels || id:ebi-a-GCST90000618	TRUE	reported	igd	32.947	2	TRUE

## Sheet: ST5_data_ebi_a_GCST005367
Supplementary Table 5. Harmonized dataset used between exposure (ebi_a_GCST005367) and carotid artery plaque in MR analyses.
Twosample_ID	SNP	effect_allele.exposure	other_allele.exposure	effect_allele.outcome	other_allele.outcome	beta.exposure	beta.outcome	eaf.exposure	eaf.outcome	remove	palindromic	ambiguous	id.outcome	chr.outcome	pos.outcome	se.outcome	pval.outcome	samplesize.outcome	outcome	mr_keep.outcome	pval_origin.outcome	data_source.outcome	pval.exposure	se.exposure	samplesize.exposure	chr.exposure	pos.exposure	id.exposure	exposure	mr_keep.exposure	pval_origin.exposure	data_source.exposure	Fstat	action	mr_keep
ebi_a_GCST005367	rs12785878	T	G	T	G	0.0363	-0.033		0.7301	FALSE	FALSE	FALSE	REhsw6	11	71167449	0.0184	0.07265	45943	Carotid artery plaque	TRUE	reported	textfile	3.81241e-62	0.0022	79366	11	71167449	ebi-a-GCST005367	Vitamin D levels || id:ebi-a-GCST005367	TRUE	reported	igd	272.25	2	TRUE
ebi_a_GCST005367	rs17216707	C	T	C	T	-0.0263	-0.0343		0.1946	FALSE	FALSE	FALSE	REhsw6	20	52732362	0.0213	0.1062	45370	Carotid artery plaque	TRUE	reported	textfile	8.14142e-23	0.0027	79366	20	52732362	ebi-a-GCST005367	Vitamin D levels || id:ebi-a-GCST005367	TRUE	reported	igd	94.882	2	TRUE
ebi_a_GCST005367	rs17775309	G	T	G	T	0.0173	-0.0094		0.3364	FALSE	FALSE	FALSE	REhsw6	4	73017958	0.0182	0.6075	45370	Carotid artery plaque	TRUE	reported	textfile	2.44512e-16	0.0021	79366	4	73017958	ebi-a-GCST005367	Vitamin D levels || id:ebi-a-GCST005367	TRUE	reported	igd	67.8662	2	TRUE
ebi_a_GCST005367	rs2060793	G	A	G	A	-0.0296	0.0168		0.5964	FALSE	FALSE	FALSE	REhsw6	11	14915310	0.018	0.3516	41492	Carotid artery plaque	TRUE	reported	textfile	2.98195e-45	0.0021	79366	11	14915310	ebi-a-GCST005367	Vitamin D levels || id:ebi-a-GCST005367	TRUE	reported	igd	198.676	2	TRUE
ebi_a_GCST005367	rs2597193	A	G	A	G	0.0187	-0.0117		0.2415	FALSE	FALSE	FALSE	REhsw6	11	14505962	0.0189	0.5363	45943	Carotid artery plaque	TRUE	reported	textfile	6.26325e-17	0.0022	79366	11	14505962	ebi-a-GCST005367	Vitamin D levels || id:ebi-a-GCST005367	TRUE	reported	igd	72.25	2	TRUE
ebi_a_GCST005367	rs4762258	G	A	G	A	0.0158	0.009		0.3964	FALSE	FALSE	FALSE	REhsw6	12	96359257	0.0163	0.5808	48434	Carotid artery plaque	TRUE	reported	textfile	1.66418e-13	0.0021	79366	12	96359257	ebi-a-GCST005367	Vitamin D levels || id:ebi-a-GCST005367	TRUE	reported	igd	56.6077	2	TRUE

## Sheet: ST6_data_finn_b_E4_VIT_D_DEF
Supplementary Table 6. Harmonized dataset used between exposure (finn_b_E4_VIT_D_DEF) and carotid artery plaque in MR analyses.
Twosample_ID	SNP	effect_allele.exposure	other_allele.exposure	effect_allele.outcome	other_allele.outcome	beta.exposure	beta.outcome	eaf.exposure	eaf.outcome	remove	palindromic	ambiguous	id.outcome	chr.outcome	pos.outcome	se.outcome	pval.outcome	samplesize.outcome	outcome	mr_keep.outcome	pval_origin.outcome	data_source.outcome	pos.exposure	se.exposure	samplesize.exposure	pval.exposure	chr.exposure	id.exposure	exposure	mr_keep.exposure	pval_origin.exposure	data_source.exposure	Fstat	action	mr_keep
finn_b_E4_VIT_D_DEF	rs1618112	A	C	A	C	2.5282	0.125	0.01443	0.0188	FALSE	FALSE	FALSE	6qM8Ub	13	40974216	0.0815	0.125	27442	Carotid artery plaque	TRUE	reported	textfile	40974216	0.5481		3.97402e-06	13	finn-b-E4_VIT_D_DEF	xml:space="preserve"> || id:finn-b-E4_VIT_D_DEF	TRUE	reported	igd	21.2767	2	TRUE
finn_b_E4_VIT_D_DEF	rs17293059	C	A	C	A	0.8164	0.0266	0.113	0.1022	FALSE	FALSE	FALSE	6qM8Ub	12	79748109	0.0304	0.3807	39000	Carotid artery plaque	TRUE	reported	textfile	79748109	0.178		4.50495e-06	12	finn-b-E4_VIT_D_DEF	xml:space="preserve"> || id:finn-b-E4_VIT_D_DEF	TRUE	reported	igd	21.0361	2	TRUE
finn_b_E4_VIT_D_DEF	rs191245781	C	T	C	T	2.9661	0.1066	0.01268	0.0162	FALSE	FALSE	FALSE	6qM8Ub	12	55939325	0.13	0.4121	19413	Carotid artery plaque	TRUE	reported	textfile	55939325	0.6095		1.136e-06	12	finn-b-E4_VIT_D_DEF	xml:space="preserve"> || id:finn-b-E4_VIT_D_DEF	TRUE	reported	igd	23.6823	2	TRUE
finn_b_E4_VIT_D_DEF	rs1943958	G	A	G	A	2.3009	-0.0347	0.02179	0.0523	FALSE	FALSE	FALSE	6qM8Ub	21	31420720	0.0448	0.4384	35991	Carotid artery plaque	TRUE	reported	textfile	31420720	0.4555		4.38299e-07	21	finn-b-E4_VIT_D_DEF	xml:space="preserve"> || id:finn-b-E4_VIT_D_DEF	TRUE	reported	igd	25.5164	2	TRUE
finn_b_E4_VIT_D_DEF	rs55813571	G	A	G	A	-0.4919	-0.0356	0.5594	0.5944	FALSE	FALSE	FALSE	6qM8Ub	3	158727046	0.0188	0.0582	48435	Carotid artery plaque	TRUE	reported	textfile	158727046	0.1077		4.976e-06	3	finn-b-E4_VIT_D_DEF	xml:space="preserve"> || id:finn-b-E4_VIT_D_DEF	TRUE	reported	igd	20.8604	2	TRUE
finn_b_E4_VIT_D_DEF	rs77883004	T	C	T	C	1.2902	0.0005	0.05197	0.0553	FALSE	FALSE	FALSE	6qM8Ub	20	42429159	0.0431	0.9914	45942	Carotid artery plaque	TRUE	reported	textfile	42429159	0.2662		1.25199e-06	20	finn-b-E4_VIT_D_DEF	xml:space="preserve"> || id:finn-b-E4_VIT_D_DEF	TRUE	reported	igd	23.4908	2	TRUE
finn_b_E4_VIT_D_DEF	rs79896089	C	A	C	A	2.4857	-0.1872	0.01591	0.0225	FALSE	FALSE	FALSE	6qM8Ub	7	144624827	0.0851	0.02782	36794	Carotid artery plaque	TRUE	reported	textfile	144624827	0.5309		2.83798e-06	7	finn-b-E4_VIT_D_DEF	xml:space="preserve"> || id:finn-b-E4_VIT_D_DEF	TRUE	reported	igd	21.9216	2	TRUE
finn_b_E4_VIT_D_DEF	rs970469	C	T	C	T	2.4666	-0.1968	0.01609	0.0194	FALSE	FALSE	FALSE	6qM8Ub	20	1932603	0.1104	0.07471	24682	Carotid artery plaque	TRUE	reported	textfile	1932603	0.5213		2.231e-06	20	finn-b-E4_VIT_D_DEF	xml:space="preserve"> || id:finn-b-E4_VIT_D_DEF	TRUE	reported	igd	22.3883	2	TRUE

## Sheet: ST7_data_vitd_ieu_b_4812_bio
Supplementary Table 7. Harmonized dataset used between exposure (biologically plausible SNPs from ieu_b_4812) and carotid artery plaque in MR analyses.
Twosample_ID	SNP	effect_allele.exposure	other_allele.exposure	effect_allele.outcome	other_allele.outcome	beta.exposure	beta.outcome	eaf.exposure	eaf.outcome	remove	palindromic	ambiguous	id.outcome	chr.outcome	pos.outcome	se.outcome	pval.outcome	samplesize.outcome	outcome	mr_keep.outcome	pval_origin.outcome	data_source.outcome	exposure	chr.exposure	pos.exposure	se.exposure	pval.exposure	mr_keep.exposure	pval_origin.exposure	id.exposure	Fstat	action	mr_keep
ieu_b_4812 (Bio)	rs10745742	T	C	T	C	0.032316	0.0083	0.379818	0.3956	FALSE	FALSE	FALSE	d9m335	12	96358529	0.0163	0.6126	48434	Carotid artery plaque	TRUE	reported	textfile	25 hydroxyvitamin D level || id:ieu-b-4812	12	96363986	0.002018	1.02235e-57	TRUE	reported	ieu-b-4812	256.444	2	TRUE
ieu_b_4812 (Bio)	rs114795365	T	C	T	C	0.051845	0.0116	0.027627	0.02	FALSE	FALSE	FALSE	d9m335	4	72638110	0.0961	0.9043	34781	Carotid artery plaque	TRUE	reported	textfile	25 hydroxyvitamin D level || id:ieu-b-4812	4	72638110	0.005966	3.6216e-18	TRUE	reported	ieu-b-4812	75.5174	2	TRUE
ieu_b_4812 (Bio)	rs117913124	A	G	A	G	-0.354126	0.0084	0.027583	0.0214	FALSE	FALSE	FALSE	d9m335	11	14900931	0.0624	0.8927	40401	Carotid artery plaque	TRUE	reported	textfile	25 hydroxyvitamin D level || id:ieu-b-4812	11	14900931	0.005937	1e-200	TRUE	reported	ieu-b-4812	3557.8	2	TRUE
ieu_b_4812 (Bio)	rs1570669	G	A	G	A	0.021271	0.033	0.342973	0.3431	FALSE	FALSE	FALSE	d9m335	20	52774427	0.0178	0.06419	42246	Carotid artery plaque	TRUE	reported	textfile	25 hydroxyvitamin D level || id:ieu-b-4812	20	52774427	0.002052	3.54079e-25	TRUE	reported	ieu-b-4812	107.454	2	TRUE
ieu_b_4812 (Bio)	rs1790345	A	G	A	G	-0.093877	0.0161	0.184887	0.233	FALSE	FALSE	FALSE	d9m335	11	71145941	0.0193	0.4021	47863	Carotid artery plaque	TRUE	reported	textfile	25 hydroxyvitamin D level || id:ieu-b-4812	11	71145941	0.002494	1e-200	TRUE	reported	ieu-b-4812	1416.86	2	TRUE
ieu_b_4812 (Bio)	rs2282680	T	C	T	C	-0.1859	-0.0001	0.289805	0.2835	FALSE	FALSE	FALSE	d9m335	4	72608364	0.0178	0.9958	48434	Carotid artery plaque	TRUE	reported	textfile	25 hydroxyvitamin D level || id:ieu-b-4812	4	72608364	0.002124	1e-200	TRUE	reported	ieu-b-4812	7660.37	2	TRUE

## Sheet: ST8_Single_SNP_ieu_b_4812
Supplementary Table 8. Single SNP effect estimates for exposure (ieu-b-4812) and carotid artery plaque.
exposure	outcome	id.exposure	id.outcome	SNP	b	se	p
25 hydroxyvitamin D level || id:ieu-b-4812	Carotid artery plaque	ieu-b-4812	gmWvwz	rs10085881	-0.802956	1.27194	0.527854
25 hydroxyvitamin D level || id:ieu-b-4812	Carotid artery plaque	ieu-b-4812	gmWvwz	rs1011468	1.00761	1.17434	0.390879
25 hydroxyvitamin D level || id:ieu-b-4812	Carotid artery plaque	ieu-b-4812	gmWvwz	rs1047891	2.88679	1.26341	0.0223177
25 hydroxyvitamin D level || id:ieu-b-4812	Carotid artery plaque	ieu-b-4812	gmWvwz	rs1048328	-0.778596	1.39086	0.575618
25 hydroxyvitamin D level || id:ieu-b-4812	Carotid artery plaque	ieu-b-4812	gmWvwz	rs10771090	1.80695	1.60097	0.259043
25 hydroxyvitamin D level || id:ieu-b-4812	Carotid artery plaque	ieu-b-4812	gmWvwz	rs10818769	0.63045	1.38463	0.64888
25 hydroxyvitamin D level || id:ieu-b-4812	Carotid artery plaque	ieu-b-4812	gmWvwz	rs10859995	0.637121	0.456899	0.163183
25 hydroxyvitamin D level || id:ieu-b-4812	Carotid artery plaque	ieu-b-4812	gmWvwz	rs10887718	1.46682	1.29849	0.258632
25 hydroxyvitamin D level || id:ieu-b-4812	Carotid artery plaque	ieu-b-4812	gmWvwz	rs10908469	1.24657	1.15308	0.279661
25 hydroxyvitamin D level || id:ieu-b-4812	Carotid artery plaque	ieu-b-4812	gmWvwz	rs11127048	-0.613023	0.955432	0.521121
25 hydroxyvitamin D level || id:ieu-b-4812	Carotid artery plaque	ieu-b-4812	gmWvwz	rs112285002	-0.638252	0.484077	0.187339
25 hydroxyvitamin D level || id:ieu-b-4812	Carotid artery plaque	ieu-b-4812	gmWvwz	rs11500197	0.899501	1.53733	0.558476
25 hydroxyvitamin D level || id:ieu-b-4812	Carotid artery plaque	ieu-b-4812	gmWvwz	rs11542462	-1.53211	1.41743	0.279739
25 hydroxyvitamin D level || id:ieu-b-4812	Carotid artery plaque	ieu-b-4812	gmWvwz	rs116472025	-2.48539	1.50946	0.0996534
25 hydroxyvitamin D level || id:ieu-b-4812	Carotid artery plaque	ieu-b-4812	gmWvwz	rs12123821	0.306155	0.632452	0.628332
25 hydroxyvitamin D level || id:ieu-b-4812	Carotid artery plaque	ieu-b-4812	gmWvwz	rs12196316	1.05475	1.42512	0.459231
25 hydroxyvitamin D level || id:ieu-b-4812	Carotid artery plaque	ieu-b-4812	gmWvwz	rs1229984	-1.36381	0.932685	0.143675
25 hydroxyvitamin D level || id:ieu-b-4812	Carotid artery plaque	ieu-b-4812	gmWvwz	rs12317268	-1.97539	1.1712	0.0916734
25 hydroxyvitamin D level || id:ieu-b-4812	Carotid artery plaque	ieu-b-4812	gmWvwz	rs12803256	-0.271119	0.179417	0.13076
25 hydroxyvitamin D level || id:ieu-b-4812	Carotid artery plaque	ieu-b-4812	gmWvwz	rs13284054	2.42038	1.51129	0.109259
25 hydroxyvitamin D level || id:ieu-b-4812	Carotid artery plaque	ieu-b-4812	gmWvwz	rs138072379	1.28407	1.50708	0.3942
25 hydroxyvitamin D level || id:ieu-b-4812	Carotid artery plaque	ieu-b-4812	gmWvwz	rs146128209	0.331724	0.703851	0.637427
25 hydroxyvitamin D level || id:ieu-b-4812	Carotid artery plaque	ieu-b-4812	gmWvwz	rs174418	0.351582	0.75339	0.640738
25 hydroxyvitamin D level || id:ieu-b-4812	Carotid artery plaque	ieu-b-4812	gmWvwz	rs17651741	-0.736278	1.70311	0.665513
25 hydroxyvitamin D level || id:ieu-b-4812	Carotid artery plaque	ieu-b-4812	gmWvwz	rs1792214	0.350209	1.03834	0.735907
25 hydroxyvitamin D level || id:ieu-b-4812	Carotid artery plaque	ieu-b-4812	gmWvwz	rs1800440	1.33514	1.68499	0.428143
25 hydroxyvitamin D level || id:ieu-b-4812	Carotid artery plaque	ieu-b-4812	gmWvwz	rs1800588	-1.37391	0.695354	0.0481723
25 hydroxyvitamin D level || id:ieu-b-4812	Carotid artery plaque	ieu-b-4812	gmWvwz	rs182244780	0.243345	0.41303	0.555747
25 hydroxyvitamin D level || id:ieu-b-4812	Carotid artery plaque	ieu-b-4812	gmWvwz	rs1972994	-0.245588	0.970929	0.800314
25 hydroxyvitamin D level || id:ieu-b-4812	Carotid artery plaque	ieu-b-4812	gmWvwz	rs2012736	0.366357	0.767813	0.63326
25 hydroxyvitamin D level || id:ieu-b-4812	Carotid artery plaque	ieu-b-4812	gmWvwz	rs2037511	0.374415	1.39782	0.788809
25 hydroxyvitamin D level || id:ieu-b-4812	Carotid artery plaque	ieu-b-4812	gmWvwz	rs2074735	-0.0843851	1.1337	0.940665
25 hydroxyvitamin D level || id:ieu-b-4812	Carotid artery plaque	ieu-b-4812	gmWvwz	rs2229742	0.427384	1.01406	0.673422
25 hydroxyvitamin D level || id:ieu-b-4812	Carotid artery plaque	ieu-b-4812	gmWvwz	rs2245133	-2.34641	1.11095	0.0346805
25 hydroxyvitamin D level || id:ieu-b-4812	Carotid artery plaque	ieu-b-4812	gmWvwz	rs2607863	1.92175	1.79174	0.283468
25 hydroxyvitamin D level || id:ieu-b-4812	Carotid artery plaque	ieu-b-4812	gmWvwz	rs2762938	1.01733	1.29616	0.432522
25 hydroxyvitamin D level || id:ieu-b-4812	Carotid artery plaque	ieu-b-4812	gmWvwz	rs27774	-1.8721	1.44964	0.196555
25 hydroxyvitamin D level || id:ieu-b-4812	Carotid artery plaque	ieu-b-4812	gmWvwz	rs2847500	1.42458	1.2684	0.26138
25 hydroxyvitamin D level || id:ieu-b-4812	Carotid artery plaque	ieu-b-4812	gmWvwz	rs2909218	1.16018	1.22529	0.34371
25 hydroxyvitamin D level || id:ieu-b-4812	Carotid artery plaque	ieu-b-4812	gmWvwz	rs34293138	-3.044	1.38878	0.0283896
25 hydroxyvitamin D level || id:ieu-b-4812	Carotid artery plaque	ieu-b-4812	gmWvwz	rs34726834	1.01273	1.31655	0.441756
25 hydroxyvitamin D level || id:ieu-b-4812	Carotid artery plaque	ieu-b-4812	gmWvwz	rs35733741	1.07729	1.51334	0.476549
25 hydroxyvitamin D level || id:ieu-b-4812	Carotid artery plaque	ieu-b-4812	gmWvwz	rs3750296	1.03276	0.831012	0.213951
25 hydroxyvitamin D level || id:ieu-b-4812	Carotid artery plaque	ieu-b-4812	gmWvwz	rs3814995	2.49101	1.89371	0.188371
25 hydroxyvitamin D level || id:ieu-b-4812	Carotid artery plaque	ieu-b-4812	gmWvwz	rs3816117	3.56839	1.02736	0.000513961
25 hydroxyvitamin D level || id:ieu-b-4812	Carotid artery plaque	ieu-b-4812	gmWvwz	rs4121823	-0.430293	1.37079	0.753596
25 hydroxyvitamin D level || id:ieu-b-4812	Carotid artery plaque	ieu-b-4812	gmWvwz	rs424132	1.13704	1.53886	0.459974
25 hydroxyvitamin D level || id:ieu-b-4812	Carotid artery plaque	ieu-b-4812	gmWvwz	rs4364259	1.13305	1.4812	0.444297
25 hydroxyvitamin D level || id:ieu-b-4812	Carotid artery plaque	ieu-b-4812	gmWvwz	rs4616820	0.480072	1.47645	0.745065
25 hydroxyvitamin D level || id:ieu-b-4812	Carotid artery plaque	ieu-b-4812	gmWvwz	rs4635554	-3.99654	1.34529	0.00297064
25 hydroxyvitamin D level || id:ieu-b-4812	Carotid artery plaque	ieu-b-4812	gmWvwz	rs4645189	0.42715	0.897014	0.633939
25 hydroxyvitamin D level || id:ieu-b-4812	Carotid artery plaque	ieu-b-4812	gmWvwz	rs466360	-3.31637	1.4564	0.0227798
25 hydroxyvitamin D level || id:ieu-b-4812	Carotid artery plaque	ieu-b-4812	gmWvwz	rs4694423	-0.0565384	0.188119	0.76376
25 hydroxyvitamin D level || id:ieu-b-4812	Carotid artery plaque	ieu-b-4812	gmWvwz	rs532436	-0.35878	1.32882	0.78716
25 hydroxyvitamin D level || id:ieu-b-4812	Carotid artery plaque	ieu-b-4812	gmWvwz	rs55886116	-0.946198	1.33987	0.480073
25 hydroxyvitamin D level || id:ieu-b-4812	Carotid artery plaque	ieu-b-4812	gmWvwz	rs58073039	-0.857001	1.25363	0.494218
25 hydroxyvitamin D level || id:ieu-b-4812	Carotid artery plaque	ieu-b-4812	gmWvwz	rs58542926	-0.22162	0.984979	0.821979
25 hydroxyvitamin D level || id:ieu-b-4812	Carotid artery plaque	ieu-b-4812	gmWvwz	rs6127099	0.720167	0.516346	0.163095
25 hydroxyvitamin D level || id:ieu-b-4812	Carotid artery plaque	ieu-b-4812	gmWvwz	rs61747728	-3.16528	1.49419	0.0341418
25 hydroxyvitamin D level || id:ieu-b-4812	Carotid artery plaque	ieu-b-4812	gmWvwz	rs61816766	0.63738	0.896834	0.47727
25 hydroxyvitamin D level || id:ieu-b-4812	Carotid artery plaque	ieu-b-4812	gmWvwz	rs61887417	2.69041	1.61425	0.0955807
25 hydroxyvitamin D level || id:ieu-b-4812	Carotid artery plaque	ieu-b-4812	gmWvwz	rs6438900	-2.26001	1.33245	0.0898608
25 hydroxyvitamin D level || id:ieu-b-4812	Carotid artery plaque	ieu-b-4812	gmWvwz	rs6698680	-0.402414	1.47552	0.785063
25 hydroxyvitamin D level || id:ieu-b-4812	Carotid artery plaque	ieu-b-4812	gmWvwz	rs6724965	-2.19455	1.25144	0.0794951
25 hydroxyvitamin D level || id:ieu-b-4812	Carotid artery plaque	ieu-b-4812	gmWvwz	rs6773343	0.205047	1.38801	0.882558
25 hydroxyvitamin D level || id:ieu-b-4812	Carotid artery plaque	ieu-b-4812	gmWvwz	rs7148857	-1.40092	1.26535	0.268232
25 hydroxyvitamin D level || id:ieu-b-4812	Carotid artery plaque	ieu-b-4812	gmWvwz	rs71601787	-0.532935	0.442929	0.228896
25 hydroxyvitamin D level || id:ieu-b-4812	Carotid artery plaque	ieu-b-4812	gmWvwz	rs7178572	-2.55349	1.26984	0.0443392
25 hydroxyvitamin D level || id:ieu-b-4812	Carotid artery plaque	ieu-b-4812	gmWvwz	rs72665698	-0.508014	1.37378	0.711538
25 hydroxyvitamin D level || id:ieu-b-4812	Carotid artery plaque	ieu-b-4812	gmWvwz	rs73015021	-5.97812	1.14613	1.82918e-07
25 hydroxyvitamin D level || id:ieu-b-4812	Carotid artery plaque	ieu-b-4812	gmWvwz	rs7519574	-1.24183	1.36543	0.363095
25 hydroxyvitamin D level || id:ieu-b-4812	Carotid artery plaque	ieu-b-4812	gmWvwz	rs7528419	-3.33666	1.01939	0.00106339
25 hydroxyvitamin D level || id:ieu-b-4812	Carotid artery plaque	ieu-b-4812	gmWvwz	rs7569755	-0.4884	1.25691	0.697593
25 hydroxyvitamin D level || id:ieu-b-4812	Carotid artery plaque	ieu-b-4812	gmWvwz	rs75741381	0.960891	1.40155	0.492972
25 hydroxyvitamin D level || id:ieu-b-4812	Carotid artery plaque	ieu-b-4812	gmWvwz	rs7657132	-2.78986	1.16411	0.0165502
25 hydroxyvitamin D level || id:ieu-b-4812	Carotid artery plaque	ieu-b-4812	gmWvwz	rs7699711	0.0558659	0.558659	0.920344
25 hydroxyvitamin D level || id:ieu-b-4812	Carotid artery plaque	ieu-b-4812	gmWvwz	rs7718395	0.70456	1.36162	0.604848
25 hydroxyvitamin D level || id:ieu-b-4812	Carotid artery plaque	ieu-b-4812	gmWvwz	rs7724488	-1.62546	1.36881	0.23503
25 hydroxyvitamin D level || id:ieu-b-4812	Carotid artery plaque	ieu-b-4812	gmWvwz	rs77924615	0.481256	1.39944	0.730928
25 hydroxyvitamin D level || id:ieu-b-4812	Carotid artery plaque	ieu-b-4812	gmWvwz	rs7828742	0.369357	0.761514	0.627655
25 hydroxyvitamin D level || id:ieu-b-4812	Carotid artery plaque	ieu-b-4812	gmWvwz	rs78649910	-0.33277	1.62566	0.837808
25 hydroxyvitamin D level || id:ieu-b-4812	Carotid artery plaque	ieu-b-4812	gmWvwz	rs7930750	-0.495926	0.275514	0.0718606
25 hydroxyvitamin D level || id:ieu-b-4812	Carotid artery plaque	ieu-b-4812	gmWvwz	rs8018720	-0.0907697	0.676077	0.893198
25 hydroxyvitamin D level || id:ieu-b-4812	Carotid artery plaque	ieu-b-4812	gmWvwz	rs804280	1.64199	1.40413	0.242243
25 hydroxyvitamin D level || id:ieu-b-4812	Carotid artery plaque	ieu-b-4812	gmWvwz	rs8063706	-0.686305	1.5037	0.648095
25 hydroxyvitamin D level || id:ieu-b-4812	Carotid artery plaque	ieu-b-4812	gmWvwz	rs8091117	-0.481908	1.31278	0.713553
25 hydroxyvitamin D level || id:ieu-b-4812	Carotid artery plaque	ieu-b-4812	gmWvwz	rs867772	-1.53201	1.30077	0.238885
25 hydroxyvitamin D level || id:ieu-b-4812	Carotid artery plaque	ieu-b-4812	gmWvwz	rs9423639	-2.01717	1.55039	0.193233
25 hydroxyvitamin D level || id:ieu-b-4812	Carotid artery plaque	ieu-b-4812	gmWvwz	rs942380	1.2594	1.49554	0.399729
25 hydroxyvitamin D level || id:ieu-b-4812	Carotid artery plaque	ieu-b-4812	gmWvwz	rs9476310	0.287434	1.49106	0.847138
25 hydroxyvitamin D level || id:ieu-b-4812	Carotid artery plaque	ieu-b-4812	gmWvwz	rs9569235	1.00574	1.37503	0.464517
25 hydroxyvitamin D level || id:ieu-b-4812	Carotid artery plaque	ieu-b-4812	gmWvwz	rs960596	-1.10359	1.41775	0.436328
25 hydroxyvitamin D level || id:ieu-b-4812	Carotid artery plaque	ieu-b-4812	gmWvwz	rs964184	-1.07619	0.595927	0.0709328
25 hydroxyvitamin D level || id:ieu-b-4812	Carotid artery plaque	ieu-b-4812	gmWvwz	rs9668081	-0.5	1.40517	0.721969
25 hydroxyvitamin D level || id:ieu-b-4812	Carotid artery plaque	ieu-b-4812	gmWvwz	All - Inverse variance weighted	-0.187061	0.10323	0.0699728
25 hydroxyvitamin D level || id:ieu-b-4812	Carotid artery plaque	ieu-b-4812	gmWvwz	All - MR Egger	-0.158244	0.161916	0.330971
25 hydroxyvitamin D level || id:ieu-b-4812	Carotid artery plaque	ieu-b-4812	gmWvwz	All - Weighted mode	-0.159041	0.109086	0.148228
25 hydroxyvitamin D level || id:ieu-b-4812	Carotid artery plaque	ieu-b-4812	gmWvwz	All - Weighted median	-0.216763	0.123091	0.0782375

## Sheet: ST9_SNP_ebi_a_GCST90000618
Supplementary Table 9. Single SNP effect estimates for exposure (ebi-a-GCST90000618) and carotid artery plaque.
exposure	outcome	id.exposure	id.outcome	SNP	b	se	p
Serum 25-Hydroxyvitamin D levels || id:ebi-a-GCST90000618	Carotid artery plaque	ebi-a-GCST90000618	YS4kRW	rs10277163	-2.02322	1.4023	0.149081
Serum 25-Hydroxyvitamin D levels || id:ebi-a-GCST90000618	Carotid artery plaque	ebi-a-GCST90000618	YS4kRW	rs1038165	0.616592	1.41556	0.663139
Serum 25-Hydroxyvitamin D levels || id:ebi-a-GCST90000618	Carotid artery plaque	ebi-a-GCST90000618	YS4kRW	rs1042034	-0.595026	1.32889	0.654326
Serum 25-Hydroxyvitamin D levels || id:ebi-a-GCST90000618	Carotid artery plaque	ebi-a-GCST90000618	YS4kRW	rs10438978	-1.17276	1.24824	0.347456
Serum 25-Hydroxyvitamin D levels || id:ebi-a-GCST90000618	Carotid artery plaque	ebi-a-GCST90000618	YS4kRW	rs1047891	3.0526	1.33598	0.0223177
Serum 25-Hydroxyvitamin D levels || id:ebi-a-GCST90000618	Carotid artery plaque	ebi-a-GCST90000618	YS4kRW	rs1048328	-0.701761	1.2536	0.575618
Serum 25-Hydroxyvitamin D levels || id:ebi-a-GCST90000618	Carotid artery plaque	ebi-a-GCST90000618	YS4kRW	rs10859995	0.57534	0.412594	0.163183
Serum 25-Hydroxyvitamin D levels || id:ebi-a-GCST90000618	Carotid artery plaque	ebi-a-GCST90000618	YS4kRW	rs11023159	-0.377502	0.995609	0.704564
Serum 25-Hydroxyvitamin D levels || id:ebi-a-GCST90000618	Carotid artery plaque	ebi-a-GCST90000618	YS4kRW	rs11076175	2.68957	0.986757	0.00641723
Serum 25-Hydroxyvitamin D levels || id:ebi-a-GCST90000618	Carotid artery plaque	ebi-a-GCST90000618	YS4kRW	rs111515741	0.537586	1.18187	0.649209
Serum 25-Hydroxyvitamin D levels || id:ebi-a-GCST90000618	Carotid artery plaque	ebi-a-GCST90000618	YS4kRW	rs11207969	0.0382051	0.826186	0.963117
Serum 25-Hydroxyvitamin D levels || id:ebi-a-GCST90000618	Carotid artery plaque	ebi-a-GCST90000618	YS4kRW	rs11264361	1.04074	1.07505	0.333002
Serum 25-Hydroxyvitamin D levels || id:ebi-a-GCST90000618	Carotid artery plaque	ebi-a-GCST90000618	YS4kRW	rs1128535	-0.609269	0.968738	0.529394
Serum 25-Hydroxyvitamin D levels || id:ebi-a-GCST90000618	Carotid artery plaque	ebi-a-GCST90000618	YS4kRW	rs115288876	0.2614	0.539296	0.627885
Serum 25-Hydroxyvitamin D levels || id:ebi-a-GCST90000618	Carotid artery plaque	ebi-a-GCST90000618	YS4kRW	rs11542462	-1.34784	1.24696	0.279739
Serum 25-Hydroxyvitamin D levels || id:ebi-a-GCST90000618	Carotid artery plaque	ebi-a-GCST90000618	YS4kRW	rs11726886	-0.400577	0.357724	0.262803
Serum 25-Hydroxyvitamin D levels || id:ebi-a-GCST90000618	Carotid artery plaque	ebi-a-GCST90000618	YS4kRW	rs117300835	-0.0226876	0.403302	0.955139
Serum 25-Hydroxyvitamin D levels || id:ebi-a-GCST90000618	Carotid artery plaque	ebi-a-GCST90000618	YS4kRW	rs11791258	-0.34089	1.64053	0.835391
Serum 25-Hydroxyvitamin D levels || id:ebi-a-GCST90000618	Carotid artery plaque	ebi-a-GCST90000618	YS4kRW	rs11867297	-0.406108	1.22571	0.740399
Serum 25-Hydroxyvitamin D levels || id:ebi-a-GCST90000618	Carotid artery plaque	ebi-a-GCST90000618	YS4kRW	rs12056768	0.616483	0.694082	0.374434
Serum 25-Hydroxyvitamin D levels || id:ebi-a-GCST90000618	Carotid artery plaque	ebi-a-GCST90000618	YS4kRW	rs12153819	-0.662259	1.39748	0.635574
Serum 25-Hydroxyvitamin D levels || id:ebi-a-GCST90000618	Carotid artery plaque	ebi-a-GCST90000618	YS4kRW	rs12283049	-0.255063	0.368425	0.488744
Serum 25-Hydroxyvitamin D levels || id:ebi-a-GCST90000618	Carotid artery plaque	ebi-a-GCST90000618	YS4kRW	rs12324720	1.60232	1.37437	0.243674
Serum 25-Hydroxyvitamin D levels || id:ebi-a-GCST90000618	Carotid artery plaque	ebi-a-GCST90000618	YS4kRW	rs12462826	0.0983961	1.23374	0.936432
Serum 25-Hydroxyvitamin D levels || id:ebi-a-GCST90000618	Carotid artery plaque	ebi-a-GCST90000618	YS4kRW	rs12501515	0.0861228	0.205175	0.674666
Serum 25-Hydroxyvitamin D levels || id:ebi-a-GCST90000618	Carotid artery plaque	ebi-a-GCST90000618	YS4kRW	rs1260326	-0.476688	0.917878	0.603526
Serum 25-Hydroxyvitamin D levels || id:ebi-a-GCST90000618	Carotid artery plaque	ebi-a-GCST90000618	YS4kRW	rs12775091	-0.893213	1.27235	0.482667
Serum 25-Hydroxyvitamin D levels || id:ebi-a-GCST90000618	Carotid artery plaque	ebi-a-GCST90000618	YS4kRW	rs13076508	-1.15349	1.52867	0.450508
Serum 25-Hydroxyvitamin D levels || id:ebi-a-GCST90000618	Carotid artery plaque	ebi-a-GCST90000618	YS4kRW	rs13108245	-0.785302	1.34974	0.560689
Serum 25-Hydroxyvitamin D levels || id:ebi-a-GCST90000618	Carotid artery plaque	ebi-a-GCST90000618	YS4kRW	rs1321247	1.53259	1.29819	0.237779
Serum 25-Hydroxyvitamin D levels || id:ebi-a-GCST90000618	Carotid artery plaque	ebi-a-GCST90000618	YS4kRW	rs13294734	0.978676	1.26512	0.439176
Serum 25-Hydroxyvitamin D levels || id:ebi-a-GCST90000618	Carotid artery plaque	ebi-a-GCST90000618	YS4kRW	rs1343776	-0.486828	1.05664	0.64499
Serum 25-Hydroxyvitamin D levels || id:ebi-a-GCST90000618	Carotid artery plaque	ebi-a-GCST90000618	YS4kRW	rs138335	-0.682827	1.24943	0.584714
Serum 25-Hydroxyvitamin D levels || id:ebi-a-GCST90000618	Carotid artery plaque	ebi-a-GCST90000618	YS4kRW	rs1384687	1.39337	1.37558	0.311093
Serum 25-Hydroxyvitamin D levels || id:ebi-a-GCST90000618	Carotid artery plaque	ebi-a-GCST90000618	YS4kRW	rs142004400	1.2676	1.4579	0.384591
Serum 25-Hydroxyvitamin D levels || id:ebi-a-GCST90000618	Carotid artery plaque	ebi-a-GCST90000618	YS4kRW	rs142158911	-5.49384	1.04626	1.5135e-07
Serum 25-Hydroxyvitamin D levels || id:ebi-a-GCST90000618	Carotid artery plaque	ebi-a-GCST90000618	YS4kRW	rs144965707	-0.950759	0.922035	0.302469
Serum 25-Hydroxyvitamin D levels || id:ebi-a-GCST90000618	Carotid artery plaque	ebi-a-GCST90000618	YS4kRW	rs1532085	0.933526	0.715967	0.192279
Serum 25-Hydroxyvitamin D levels || id:ebi-a-GCST90000618	Carotid artery plaque	ebi-a-GCST90000618	YS4kRW	rs1627043	-0.37209	0.982647	0.70494
Serum 25-Hydroxyvitamin D levels || id:ebi-a-GCST90000618	Carotid artery plaque	ebi-a-GCST90000618	YS4kRW	rs1684600	-0.191539	1.42856	0.893341
Serum 25-Hydroxyvitamin D levels || id:ebi-a-GCST90000618	Carotid artery plaque	ebi-a-GCST90000618	YS4kRW	rs17207784	0.815183	1.28947	0.527267
Serum 25-Hydroxyvitamin D levels || id:ebi-a-GCST90000618	Carotid artery plaque	ebi-a-GCST90000618	YS4kRW	rs17473257	-0.461258	1.03701	0.656468
Serum 25-Hydroxyvitamin D levels || id:ebi-a-GCST90000618	Carotid artery plaque	ebi-a-GCST90000618	YS4kRW	rs1800588	-1.34089	0.678642	0.0481723
Serum 25-Hydroxyvitamin D levels || id:ebi-a-GCST90000618	Carotid artery plaque	ebi-a-GCST90000618	YS4kRW	rs1841850	0.732601	0.745742	0.325913
Serum 25-Hydroxyvitamin D levels || id:ebi-a-GCST90000618	Carotid artery plaque	ebi-a-GCST90000618	YS4kRW	rs1858889	1.55374	1.18203	0.18869
Serum 25-Hydroxyvitamin D levels || id:ebi-a-GCST90000618	Carotid artery plaque	ebi-a-GCST90000618	YS4kRW	rs1871395	-1.77684	1.06512	0.0952755
Serum 25-Hydroxyvitamin D levels || id:ebi-a-GCST90000618	Carotid artery plaque	ebi-a-GCST90000618	YS4kRW	rs1949633	-2.08476	1.45407	0.151648
Serum 25-Hydroxyvitamin D levels || id:ebi-a-GCST90000618	Carotid artery plaque	ebi-a-GCST90000618	YS4kRW	rs2037511	0.339705	1.26823	0.788809
Serum 25-Hydroxyvitamin D levels || id:ebi-a-GCST90000618	Carotid artery plaque	ebi-a-GCST90000618	YS4kRW	rs2074735	-0.0785876	1.05581	0.940665
Serum 25-Hydroxyvitamin D levels || id:ebi-a-GCST90000618	Carotid artery plaque	ebi-a-GCST90000618	YS4kRW	rs2171427	0.145025	1.33544	0.913522
Serum 25-Hydroxyvitamin D levels || id:ebi-a-GCST90000618	Carotid artery plaque	ebi-a-GCST90000618	YS4kRW	rs2229742	0.440287	1.04468	0.673422
Serum 25-Hydroxyvitamin D levels || id:ebi-a-GCST90000618	Carotid artery plaque	ebi-a-GCST90000618	YS4kRW	rs2245133	-2.30137	1.08963	0.0346805
Serum 25-Hydroxyvitamin D levels || id:ebi-a-GCST90000618	Carotid artery plaque	ebi-a-GCST90000618	YS4kRW	rs2297991	1.92086	1.39556	0.168696
Serum 25-Hydroxyvitamin D levels || id:ebi-a-GCST90000618	Carotid artery plaque	ebi-a-GCST90000618	YS4kRW	rs2398113	3.52873	1.4285	0.0135023
Serum 25-Hydroxyvitamin D levels || id:ebi-a-GCST90000618	Carotid artery plaque	ebi-a-GCST90000618	YS4kRW	rs2494429	0.0404152	1.73785	0.981446
Serum 25-Hydroxyvitamin D levels || id:ebi-a-GCST90000618	Carotid artery plaque	ebi-a-GCST90000618	YS4kRW	rs2511279	-0.440044	0.380964	0.248058
Serum 25-Hydroxyvitamin D levels || id:ebi-a-GCST90000618	Carotid artery plaque	ebi-a-GCST90000618	YS4kRW	rs2595644	1.76147	1.3211	0.182422
Serum 25-Hydroxyvitamin D levels || id:ebi-a-GCST90000618	Carotid artery plaque	ebi-a-GCST90000618	YS4kRW	rs2710651	-1.30294	1.3806	0.345297
Serum 25-Hydroxyvitamin D levels || id:ebi-a-GCST90000618	Carotid artery plaque	ebi-a-GCST90000618	YS4kRW	rs2756119	0.156464	1.40817	0.911528
Serum 25-Hydroxyvitamin D levels || id:ebi-a-GCST90000618	Carotid artery plaque	ebi-a-GCST90000618	YS4kRW	rs2807834	-1.22822	1.21494	0.31205
Serum 25-Hydroxyvitamin D levels || id:ebi-a-GCST90000618	Carotid artery plaque	ebi-a-GCST90000618	YS4kRW	rs28435470	1.21318	1.56703	0.438816
Serum 25-Hydroxyvitamin D levels || id:ebi-a-GCST90000618	Carotid artery plaque	ebi-a-GCST90000618	YS4kRW	rs2847500	1.33493	1.18858	0.26138
Serum 25-Hydroxyvitamin D levels || id:ebi-a-GCST90000618	Carotid artery plaque	ebi-a-GCST90000618	YS4kRW	rs290400	1.10715	1.2904	0.390899
Serum 25-Hydroxyvitamin D levels || id:ebi-a-GCST90000618	Carotid artery plaque	ebi-a-GCST90000618	YS4kRW	rs3114045	-0.432945	1.06432	0.68417
Serum 25-Hydroxyvitamin D levels || id:ebi-a-GCST90000618	Carotid artery plaque	ebi-a-GCST90000618	YS4kRW	rs325393	0.0659355	1.39197	0.96222
Serum 25-Hydroxyvitamin D levels || id:ebi-a-GCST90000618	Carotid artery plaque	ebi-a-GCST90000618	YS4kRW	rs34186890	0.031877	1.1412	0.977716
Serum 25-Hydroxyvitamin D levels || id:ebi-a-GCST90000618	Carotid artery plaque	ebi-a-GCST90000618	YS4kRW	rs34726834	0.999072	1.29879	0.441756
Serum 25-Hydroxyvitamin D levels || id:ebi-a-GCST90000618	Carotid artery plaque	ebi-a-GCST90000618	YS4kRW	rs35270497	2.60332	1.33994	0.0520334
Serum 25-Hydroxyvitamin D levels || id:ebi-a-GCST90000618	Carotid artery plaque	ebi-a-GCST90000618	YS4kRW	rs35823191	0.928489	0.743651	0.211828
Serum 25-Hydroxyvitamin D levels || id:ebi-a-GCST90000618	Carotid artery plaque	ebi-a-GCST90000618	YS4kRW	rs3732220	0.357437	0.601999	0.552679
Serum 25-Hydroxyvitamin D levels || id:ebi-a-GCST90000618	Carotid artery plaque	ebi-a-GCST90000618	YS4kRW	rs3829251	-0.0122321	0.190471	0.948795
Serum 25-Hydroxyvitamin D levels || id:ebi-a-GCST90000618	Carotid artery plaque	ebi-a-GCST90000618	YS4kRW	rs4147536	0.337751	1.42531	0.812683
Serum 25-Hydroxyvitamin D levels || id:ebi-a-GCST90000618	Carotid artery plaque	ebi-a-GCST90000618	YS4kRW	rs4348160	0.127708	0.704332	0.856117
Serum 25-Hydroxyvitamin D levels || id:ebi-a-GCST90000618	Carotid artery plaque	ebi-a-GCST90000618	YS4kRW	rs4364259	1.03823	1.35725	0.444297
Serum 25-Hydroxyvitamin D levels || id:ebi-a-GCST90000618	Carotid artery plaque	ebi-a-GCST90000618	YS4kRW	rs4420638	-1.74118	1.27479	0.171985
Serum 25-Hydroxyvitamin D levels || id:ebi-a-GCST90000618	Carotid artery plaque	ebi-a-GCST90000618	YS4kRW	rs4580037	0.700451	1.2903	0.587228
Serum 25-Hydroxyvitamin D levels || id:ebi-a-GCST90000618	Carotid artery plaque	ebi-a-GCST90000618	YS4kRW	rs512083	-1.45696	1.31781	0.268904
Serum 25-Hydroxyvitamin D levels || id:ebi-a-GCST90000618	Carotid artery plaque	ebi-a-GCST90000618	YS4kRW	rs57601828	-0.04332	1.46422	0.976397
Serum 25-Hydroxyvitamin D levels || id:ebi-a-GCST90000618	Carotid artery plaque	ebi-a-GCST90000618	YS4kRW	rs5770794	2.28329	1.38199	0.0984991
Serum 25-Hydroxyvitamin D levels || id:ebi-a-GCST90000618	Carotid artery plaque	ebi-a-GCST90000618	YS4kRW	rs6129648	-1.10929	1.20173	0.355967
Serum 25-Hydroxyvitamin D levels || id:ebi-a-GCST90000618	Carotid artery plaque	ebi-a-GCST90000618	YS4kRW	rs61698755	-0.261666	1.52638	0.863887
Serum 25-Hydroxyvitamin D levels || id:ebi-a-GCST90000618	Carotid artery plaque	ebi-a-GCST90000618	YS4kRW	rs61747728	-3.30627	1.56074	0.0341418
Serum 25-Hydroxyvitamin D levels || id:ebi-a-GCST90000618	Carotid artery plaque	ebi-a-GCST90000618	YS4kRW	rs61813875	1.27969	0.80483	0.111831
Serum 25-Hydroxyvitamin D levels || id:ebi-a-GCST90000618	Carotid artery plaque	ebi-a-GCST90000618	YS4kRW	rs61887421	2.48325	1.4404	0.0847065
Serum 25-Hydroxyvitamin D levels || id:ebi-a-GCST90000618	Carotid artery plaque	ebi-a-GCST90000618	YS4kRW	rs62007299	-2.71326	1.42506	0.0569161
Serum 25-Hydroxyvitamin D levels || id:ebi-a-GCST90000618	Carotid artery plaque	ebi-a-GCST90000618	YS4kRW	rs635634	-0.385444	1.32912	0.771816
Serum 25-Hydroxyvitamin D levels || id:ebi-a-GCST90000618	Carotid artery plaque	ebi-a-GCST90000618	YS4kRW	rs6438900	-2.04006	1.20277	0.0898608
Serum 25-Hydroxyvitamin D levels || id:ebi-a-GCST90000618	Carotid artery plaque	ebi-a-GCST90000618	YS4kRW	rs6834488	-1.91696	1.12111	0.0872887
Serum 25-Hydroxyvitamin D levels || id:ebi-a-GCST90000618	Carotid artery plaque	ebi-a-GCST90000618	YS4kRW	rs71599974	1.06458	0.994646	0.284479
Serum 25-Hydroxyvitamin D levels || id:ebi-a-GCST90000618	Carotid artery plaque	ebi-a-GCST90000618	YS4kRW	rs727857	1.52636	1.35216	0.258968
Serum 25-Hydroxyvitamin D levels || id:ebi-a-GCST90000618	Carotid artery plaque	ebi-a-GCST90000618	YS4kRW	rs733454	0.514466	1.67069	0.758131
Serum 25-Hydroxyvitamin D levels || id:ebi-a-GCST90000618	Carotid artery plaque	ebi-a-GCST90000618	YS4kRW	rs73413596	-0.353518	1.38275	0.798211
Serum 25-Hydroxyvitamin D levels || id:ebi-a-GCST90000618	Carotid artery plaque	ebi-a-GCST90000618	YS4kRW	rs742493	0.48494	1.39488	0.728098
Serum 25-Hydroxyvitamin D levels || id:ebi-a-GCST90000618	Carotid artery plaque	ebi-a-GCST90000618	YS4kRW	rs7528419	-2.94815	0.900696	0.00106339
Serum 25-Hydroxyvitamin D levels || id:ebi-a-GCST90000618	Carotid artery plaque	ebi-a-GCST90000618	YS4kRW	rs7569755	-0.498552	1.28304	0.697593
Serum 25-Hydroxyvitamin D levels || id:ebi-a-GCST90000618	Carotid artery plaque	ebi-a-GCST90000618	YS4kRW	rs7580771	-1.91396	1.24981	0.12567
Serum 25-Hydroxyvitamin D levels || id:ebi-a-GCST90000618	Carotid artery plaque	ebi-a-GCST90000618	YS4kRW	rs7652808	-0.32416	0.803352	0.686574
Serum 25-Hydroxyvitamin D levels || id:ebi-a-GCST90000618	Carotid artery plaque	ebi-a-GCST90000618	YS4kRW	rs7712001	-0.954854	1.38203	0.489623
Serum 25-Hydroxyvitamin D levels || id:ebi-a-GCST90000618	Carotid artery plaque	ebi-a-GCST90000618	YS4kRW	rs77532868	2.10358	1.71061	0.218798
Serum 25-Hydroxyvitamin D levels || id:ebi-a-GCST90000618	Carotid artery plaque	ebi-a-GCST90000618	YS4kRW	rs7784802	-0.367862	1.28376	0.774457
Serum 25-Hydroxyvitamin D levels || id:ebi-a-GCST90000618	Carotid artery plaque	ebi-a-GCST90000618	YS4kRW	rs77924615	0.498442	1.44942	0.730928
Serum 25-Hydroxyvitamin D levels || id:ebi-a-GCST90000618	Carotid artery plaque	ebi-a-GCST90000618	YS4kRW	rs78649910	-0.318743	1.55714	0.837808
Serum 25-Hydroxyvitamin D levels || id:ebi-a-GCST90000618	Carotid artery plaque	ebi-a-GCST90000618	YS4kRW	rs8018720	-0.0840672	0.626156	0.893198
Serum 25-Hydroxyvitamin D levels || id:ebi-a-GCST90000618	Carotid artery plaque	ebi-a-GCST90000618	YS4kRW	rs804281	1.3715	1.03806	0.186431
Serum 25-Hydroxyvitamin D levels || id:ebi-a-GCST90000618	Carotid artery plaque	ebi-a-GCST90000618	YS4kRW	rs8107974	0.182753	0.877213	0.834969
Serum 25-Hydroxyvitamin D levels || id:ebi-a-GCST90000618	Carotid artery plaque	ebi-a-GCST90000618	YS4kRW	rs8121940	1.01237	0.452237	0.0251833
Serum 25-Hydroxyvitamin D levels || id:ebi-a-GCST90000618	Carotid artery plaque	ebi-a-GCST90000618	YS4kRW	rs9375037	1.30703	1.36683	0.338946
Serum 25-Hydroxyvitamin D levels || id:ebi-a-GCST90000618	Carotid artery plaque	ebi-a-GCST90000618	YS4kRW	rs9409266	0.548367	1.40668	0.696662
Serum 25-Hydroxyvitamin D levels || id:ebi-a-GCST90000618	Carotid artery plaque	ebi-a-GCST90000618	YS4kRW	rs964184	-1.052	0.582531	0.0709328
Serum 25-Hydroxyvitamin D levels || id:ebi-a-GCST90000618	Carotid artery plaque	ebi-a-GCST90000618	YS4kRW	rs9847248	-0.950624	1.495	0.524861
Serum 25-Hydroxyvitamin D levels || id:ebi-a-GCST90000618	Carotid artery plaque	ebi-a-GCST90000618	YS4kRW	rs986649	0.481976	1.40706	0.731943
Serum 25-Hydroxyvitamin D levels || id:ebi-a-GCST90000618	Carotid artery plaque	ebi-a-GCST90000618	YS4kRW	rs9946771	-0.0384629	1.33338	0.976987
Serum 25-Hydroxyvitamin D levels || id:ebi-a-GCST90000618	Carotid artery plaque	ebi-a-GCST90000618	YS4kRW	All - Inverse variance weighted	-0.0101557	0.0897272	0.909884
Serum 25-Hydroxyvitamin D levels || id:ebi-a-GCST90000618	Carotid artery plaque	ebi-a-GCST90000618	YS4kRW	All - MR Egger	-0.0342884	0.146669	0.815589
Serum 25-Hydroxyvitamin D levels || id:ebi-a-GCST90000618	Carotid artery plaque	ebi-a-GCST90000618	YS4kRW	All - Weighted mode	-0.0354651	0.116496	0.761369
Serum 25-Hydroxyvitamin D levels || id:ebi-a-GCST90000618	Carotid artery plaque	ebi-a-GCST90000618	YS4kRW	All - Weighted median	0.0047667	0.122222	0.96889

## Sheet: ST10_SNP__ebi_a_GCST005367
Supplementary Table 10. Single SNP effect estimates for exposure (ebi-a-GCST005367) and carotid artery plaque.
exposure	outcome	id.exposure	id.outcome	SNP	b	se	p
Vitamin D levels || id:ebi-a-GCST005367	Carotid artery plaque	ebi-a-GCST005367	93I3kr	rs12785878	-0.909091	0.506887	0.0728965
Vitamin D levels || id:ebi-a-GCST005367	Carotid artery plaque	ebi-a-GCST005367	93I3kr	rs17216707	1.30418	0.809886	0.107326
Vitamin D levels || id:ebi-a-GCST005367	Carotid artery plaque	ebi-a-GCST005367	93I3kr	rs17775309	-0.543353	1.05202	0.605517
Vitamin D levels || id:ebi-a-GCST005367	Carotid artery plaque	ebi-a-GCST005367	93I3kr	rs2060793	-0.567568	0.608108	0.350648
Vitamin D levels || id:ebi-a-GCST005367	Carotid artery plaque	ebi-a-GCST005367	93I3kr	rs2597193	-0.625668	1.0107	0.535885
Vitamin D levels || id:ebi-a-GCST005367	Carotid artery plaque	ebi-a-GCST005367	93I3kr	rs4762258	0.56962	1.03165	0.580847
Vitamin D levels || id:ebi-a-GCST005367	Carotid artery plaque	ebi-a-GCST005367	93I3kr	All - Inverse variance weighted	-0.333817	0.342444	0.329657
Vitamin D levels || id:ebi-a-GCST005367	Carotid artery plaque	ebi-a-GCST005367	93I3kr	All - MR Egger	-1.24603	1.15923	0.342946
Vitamin D levels || id:ebi-a-GCST005367	Carotid artery plaque	ebi-a-GCST005367	93I3kr	All - Weighted mode	-0.703736	0.464481	0.190178
Vitamin D levels || id:ebi-a-GCST005367	Carotid artery plaque	ebi-a-GCST005367	93I3kr	All - Weighted median	-0.591368	0.40362	0.142878

[truncated: 8 more sheets: ST11_SNP_E4_VIT_D_DEF, ST12_SNP_ieu_b_4812_bio, ST13, ST14, ST15_data_ieu_b_4812_CAC, ST16_data_ieu_b_4812_cIMT, ST17_Single_SNP_ieu_b_4812_CAC, ST18_Single_SNP_ieu_b_4812_cIMT]
